# Supplementary material for: miR‐448‐3p/miR‐1264‐3p Participates in Intermittent Hypoxic Response in Hippocampus by Regulating Fam76b/hnRNPA2B1
Source: CNS Neurosci Ther. 2025 Feb 6;31(2):e70239. doi: 10.1111/cns.70239 (PMC11799915; doi:10.1111/cns.70239)
Supplement: Supplementary file 2 — Table S1. [file CNS-31-e70239-s001.xlsx]

## Sheet: 1912-3p
TargetScan	miRDB	miRWalk	Candidate target genes
D130040H23Rik	Clasp2	Rnf111	Cds2
C920021L13Rik	Kmt2e	Cdh19	Aak1
Tbc1d24	Pde6a	Wac	Fzd3
Rora	Dpp10	Plch1	Sytl5
Bdp1	Kdm7a	Amph	Tmppe
Lhx4	Mapk10	Slc4a4	Tpd52
Cds2	Ugcg	Zdhhc23	Pde6a
Aldh1a3	Kmt2c	Cdh6	Rfx4
Grin2b	Rora	Clock	Nfat5
Aak1	Slc16a6	Htr7	Tmed8
Fzd3	Irf2bpl	Ccna2	Dpp10
Sytl5	Gramd1c	Lmnb2	Kcna1
Ndst1	Ikzf2	Numb	Dgkb
Snx30	Zfhx3	Ankrd1	Unc5d
Zbtb20	Fsd1l	Cav2	Acnat1
Zfp871	Tgfb2	Actr10	Slc25a1
Tnrc6b	Ptprj	Ero1b	Stxbp4
Gnal	A930018P22Rik	Magea9	Trim2
Cux1	Acsl3	Rsad1	Fndc3b
Lnpep	Tm7sf3	Gpr139	Ttll7
Tmppe	Ppp5c	Uprt	Zfhx3
Bmpr2	Sdc2	Rnf44	Prkd3
Tpd52	Pnn	Gpr52	Tfcp2l1
3110043O21Rik	Ubl3	Cd36	Nfia
Arhgap28	Lrrc7	Fen1	Plcxd2
Pde6a	Nfat5	Apela	Arid5b
Rfx4	Zswim6	Ncoa2	Clasp2
Heg1	Lrba	Gpam	Klhl21
Xiap	Bend4	Dcaf10	Atp7a
Nfat5	Cul4b	Suco	Ankrd13c
Vmn2r30	Atp2a2	Nalcn	Klf12
Gm17567	Phf20	Cdc23	Onecut2
Tmed8	Arfgef2	Sccpdh	Rnf150
Dpp10	Bnip3	Trps1	Fgf14
Kcna1	Snx2	Scml4	Stard7
Map3k2	Cnot6	Tuft1	Csmd1
Hook3	Rfx4	Zfx	Kmt2a
Atp2b4	Fip1l1	Coro1c	Rbbp5
Prrg4	Plxnc1	Pcdhgb1	Ttc26
Dgkb	Atp7a	Pcdhgb2	Ptprg
Gmps	1810013L24Rik	Pcdhgb4	Hsd17b7
Ikzf2	Abr	Pcdhgb5	Fam199x
Unc5d	Scai	Pcdhgb6	Notch1
Acnat1	Sgpp1	Pcdhgb7	Csmd3
Ar	Clcn3	Pcdhgc3	Pag1
4933426M11Rik	Srsf7	Pcdhgc4	Sgpp1
Nsun3	Kmt2a	Pcdhgc5	Vcpip1
Cmah	Grsf1	Pcdhga1	Prickle2
Slc25a1	Zmym2	Pcdhga2	Clcn3
Hdx	Aak1	Pcdhga3	Ddhd2
Papd7	Bcor	Pcdhga4	Olfr558
Stxbp4	Tdp2	Pcdhga5	Synj1
Erbb4	Kif13a	Pcdhga6	Frem1
Kcnb2	Mapre1	Pcdhga7	Rasal2
Zfp191	Nfia	Pcdhga8	Zfp516
Trim2	Phf12	Pcdhga9	Lypd1
Foxn3	Stab2	Pcdhga10	Atxn1
Map3k9	Zfp704	Pcdhga11	Dlx1
Fndc3b	Hoxd10	Pcdhga12	Zfp275
Slc5a3	Gls	Cadm3	Cflar
Rnf152	Arpc5	Nadk2	Serpina5
Phc3	Cxcl12	Gmeb1	Nebl
Ttll7	Znrf3	Gm37013	Rorb
Zfhx3	Asz1	Ube2b	Spred1
Prkd3	Smpd3	Chic1	Gm5415
Tfcp2l1	Zpbp	Cyp24a1	Kcnb1
Ipcef1	Pak7	Pkd1	Eid1
Nfia	Thumpd1	Tmeff1	Mapk10
Plcxd2	Pyurf	Krtap4-13	Trim25
Arid5b	Unk	Wfdc13	Slc7a11
Il1rapl1	Malt1	Itsn1	Mad2l1
Clasp2	Hook3	Tifa	Fbxo32
Klhl21	Rab40b	Ptges2	Gramd1c
Bend4	Gm5415	Gbp9	Elp3
Atp7a	Larp1	Dlg5	Abl2
Ankrd13c	Dlx1	Memo1	Tgfbr1
Klf12	Ankrd13c	Per3	Pikfyve
Onecut2	Tmem185a	Arsb	Veph1
Rnf150	Col19a1	Pmepa1	Llph
Tbl1x	Ykt6	Arl14ep	Cbll1
Adamts3	Vcl	Edrf1	Med1
Taok1	Slc9a6	Dusp14	Atg4d
Fgf14	Lypla1	Zfp24	Unc5c
Stard7	Ehd1	Dctn4	Zfp442
Csmd1	Deup1	Slc45a4	Sim1
Lypla1	Wrnip1	6030458C11Rik	Zfp148
Kmt2a	Ogfrl1	Gabra3	Trp53inp1
Gucy1a2	Robo2	Trip4	Jag1
Sdk2	Pou4f2	Fam234a	Rgs17
Rbbp5	Zmat3	Usp47	Sox5
Ttc26	Zfp608	Atp6v1a	Sdhc
Capza1	Gsr	Nrip1	Soat1
Ptprg	Mlh1	Elfn2	Usp33
A830073O21Rik	Zfp735	Csf2rb	Kbtbd7
Scai	Ube2g1	Gtf2i	AI593442
Surf6	Tpd52	Arhgef12	Slc12a7
Thsd4	Nup205	4931406C07Rik	Mcc
Hsd17b7	Dennd1b	Kcnc2	Sh3pxd2a
Fsd1l	Lmod2	Paqr3	Pdrg1
Kras	Nrip1	Arhgap1	Adcy7
Fnip1	Etl4	Sbno1	Phf20
Adamts5	Cav2	Ccdc158	Erh
A730061H03Rik	Nap1l5	Slc5a6	Tmem170b
Gipc3	Coa5	Zdhhc20	Ttbk2
Klhl31	Spidr	Treml2	Tbx18
Mthfr	Ehmt1	Cdkl4	Pls1
Fam46d	Bmp7	Hnrnpc	Avpr1b
Plagl1	Zbtb14	Ptk2b	Braf
Ikzf3	Zeb2	Fbxo16	Slc24a2
Zbtbd6	Pbrm1	Hnrnpk	Sltm
Tmx4	Krtap1-3	Slc4a7	Fbxl14
Fam199x	Mndal	Zfand6	Galr1
Vmn2r42	Nup153	Slain1	Tdp2
Pdc	Bdnf	Tmem161b	Asz1
Notch1	Ppcdc	Msl1	Etnk1
Tspyl5	Elmsan1	Ccdc88c	Eid2b
Csmd3	Lzic	Atad2b	Abca8b
Dhrs9	Slc4a7	Klhl3	Fam102b
Nhsl2	Dgat2	Nupl1	Adamts2
Pag1	Patj	Flot2	Slfn5
Sgpp1	Hipk3	Tmem127	Serf2
Vcpip1	Zfp616	Sephs1	Tcf7l1
Slc39a9	Tent5d	Slc25a25	Sh3bgrl
Prickle2	Dazap2	Flt1	Kif5c
Tjp1	Matn2	Sp2	Dsg1a
Clcn3	Pcbp1	Ccdc88a	Creb5
Pygo1	Ifi211	Pard3	Lztfl1
Ddhd2	Ralgapb	Ppp1r9a	Rapgef6
Olfr558	Slc39a13	Il18bp	BC037034
Synj1	Kcna1	Igsf23	Pcf11
Frem1	Ifi205	Map1lc3b	Slc9a6
Dpy19l4	Appl1	Mib1	Bmp7
Pcdh17	Mapk6	Slitrk4	Wrnip1
Rasal2	Col4a3bp	1700019D03Rik	Rab11fip2
RP23-180L12.5	Luc7l3	Calb2	Plekhh1
Zfp516	Stxbp5	Col14a1	Kmt2e
Dnajc30	Fam102b	Efcab14	Kndc1
Rnf144b	Kbtbd6	Pcgf5	Pcbp2
Chst15	Ebf1	4930503B20Rik	Nufip2
Lypd1	Sorcs1	Vgll3	Tspan3
Ago3	Itsn1	Septin3	Arhgap29
Nrip1	Dnajb4	Frmpd4	Zcchc14
Creb1	Ctdspl2	Ptprd	Syce2
Atxn1	Strbp	Rragd	Tbc1d23
Strbp	Kcnj14	Bnc2	Ick
Dlx1	Otulin	Etl4	Abr
Psg29	Il1rapl2	Ralgapb	Rnf2
Wdfy2	Emc6	Erfl	Ankfy1
Zfp275	Rbbp5	Dnah3	Ccdc39
Cflar	Asph	Gm36176	Atp8b4
Serpina5	Srsf2	BC034090	Tmem164
Nebl	Ppp6r3	Serpinb9h	Zfp850
Rorb	Lsm11	Prpf40a	Ebf1
Spred1	Arnt2	Mthfsd	Kif1a
Ppp1r9a	Pard6b	Kansl1	Recql
Suz12	Fgd4	Tox2	Stab2
Gm5415	Sec23a	Meaf6	Cd274
Kcnb1	Ttc3	Zfp236	Snx2
Eid1	Ccdc126	Eps8l1	Ppp6r3
Trim66	Abca8b	Zfp595	Purb
Mapk10	Olfr558	Mau2	Kmt2c
Trim25	Sox5	Gm21663	Pptc7
Slc7a11	Etv1	Gm21698	Dennd1b
Mad2l1	Slc24a2	Gm8127	Prokr2
4930519P11Rik	Hoxb8	Kdm2b	Secisbp2l
Camta1	Bdp1	Strbp	Etv1
Ctdspl2	Otud4	Kmt5b	Ppp5c
Fbxo32	Arhgef7	Sult1b1	Cap2
Tecpr2	Soga3	BC029722	Pja1
Gdf6	Dapp1	Smim43	D6Wsu163e
Gramd1c	Cyld	Vmn2r30	9330182O14Rik
Tlr4	Tada1	Asic2	Serpine2
Prlr	Ttll7	Aco1	Ccdc82
Olfr1512	Srsf1	Acp2	Zbtb14
Setd5	Zfx	Acvr2a	Gm10408
Lifr	Sh3bgrl	Acvr2b	Arnt2
Spidr	Slfn9	Adh5	Zfp704
Sstr4	Heg1	Prdx6	Slc4a10
Krtap1-4	Tmbim1	Apba2	Znrf3
Gltscr2	Daam2	Apc	Nap1l5
Nabp1	Spred1	Slc7a1	Cmklr1
Elp3	Ints8	Bach1	Socs4
Abl2	Camta1	Bcat1	Pou4f2
Tmprss11b	Lpp	Bdnf	Zfp512
Tgfbr1	Khdrbs3	Bmi1	Ykt6
Pikfyve	Tent4a	Bmpr2	Zpbp
Gm14419	Atf3	Btg2	Sema3a
Veph1	Kdm1b	Cacng1	Cdc25a
Tmem245	Eml5	Calm3	Synpr
Fam120c	Kcnk10	Canx	Lars
Sorl1	Ppargc1a	Casp2	Ppp2r5c
Trpv2	Arfgef1	Cbx5	Ormdl3
Llph	Zfp574	Ccnd1	Lonrf2
Ptpn3	Tvp23b	Cct7	Tcf7l2
Cbll1	Pcf11	Cdx2	Tcf4
2023-03-08	Adgrg6	Patj	Atg14
Paip2b	Fnip1	Clk4	Agps
Zfp607	Trem3	Cmah	Mtmr6
Slc36a4	Ppp3ca	Cnn2	Mrps21
E330009J07Rik	Lrrc4c	Cpd	Mllt10
Wdfy3	Stk31	Cr2	Hpcal4
Hmgcs1	Klhl14	Crkl	Zfp574
Med1	Ccdc58	Csf2rb2	Lrba
Sh3bgrl2	Ssb	Csn3	Zfp280b
Atg4d	Patz1	Dcc	Pcdh19
Ugcg	Serpinb9g	Vps26c	Hoxb8
Trak2	Mlycd	Slc29a2	Abcc9
Lin28b	Psap	Dnase1l3	Krtap1-3
Ttll4	Csrnp1	Mapre1	Otud4
Unc5c	Sephs1	Ehf	Sox8
Gm14434	Cast	Ei24	Mpv17l
Gm11007	Usp33	Evi5	Pdp1
Gm4724	Sytl5	Ezh2	Rsf1
Gm2007	Capza1	Gabrb1	Bcl9
Zfp442	Ide	Gabrb2	Ube2g1
Slc25a48	Dgkb	Gata3	Baz1a
Gm6710	Nup160	Mtpn	Itpripl2
Prtg	Canx	Gcnt2	Ormdl2
Sim1	Serpine2	Gja4	Chp1
Asxl2	Rnmt	Gja8	Spopl
C77370	Slc8a1	Gnaq	Grik3
Zfp148	Zfhx4	Gpld1	Slc38a1
Gli3	Pja1	Gspt2	Smcr8
Zdbf2	Lrrn3	H3f3b	Qsox1
Ttc28	Kctd18	Mfsd14a	2810006K23Rik
Lpp	Huwe1	Hmgcr	Malt1
Gm14305	Rab18	Foxa1	Nop16
Trp53inp1	Klhl21	Sdc2	Ankrd12
Zfx	Ube2n	Ndst1	Mgat4a
Cntnap5a	Specc1	Igfbp6	Adamtsl1
Kcnh7	Trpc5	Il10ra	Kcnj14
Jag1	Rb1cc1	Itch	Anks1b
Rgs17	Serpinb9f	Kcna2	Bcl11b
Rgs9bp	Pdpk1	Kcnj3	Ubr7
Zrsr2	Hmgb3	Kif5b	Rere
Larp4	Lrfn5	Mycl	Elmsan1
Arf3	Unc5d	Man2a1	Il20rb
Dip2b	Trim33	Mdm4	Tvp23b
Bmi1	Fzd3	Met	Tmem38a
Sox5	Taok1	Sypl2	Stpg2
Ak4	Atxn3	Mns1	Inpp4a
Gcnt2	Mta1	Me1	Dner
Sdhc	Rufy3	Mtf1	Soga1
Prrg1	Tmed8	Nap1l2	Cdkn2aip
Cnr2	Tcaf3	Ndrg1	Deptor
Cyp24a1	Pim2	Nmt2	Ank3
Soat1	Cdk1	Nptx1	Cab39l
Usp33	Fbxl14	Nrl	Hnrnpll
Kbtbd7	Sult2a4	Ntn1	Sec23a
Uvssa	Smurf1	Pax5	Hipk3
Slc25a25	Pptc7	Pcsk2	Dsc2
Atxn7l1	Phf13	Pctp	Cnot6l
Ptpn14	Mea1	Enpp1	Celf2
Crb2	Pdyn	Pfkfb2	Zfp36l2
Gm10300	Lin54	Prkci	Celsr3
AI593442	Efna5	Lypla1	Dynll1
Slc12a7	Vcpip1	Ppargc1a	Dcp2
Pgap1	Bmt2	Dnajc3	Cast
Mcc	Aldh1a3	Tmprss15	2410131K14Rik
Hunk	Erbb2	Pten	Ppp4r2
Sh3pxd2a	Zdhhc24	Ptgdr	Ccnd2
Pdrg1	Igf2bp2	Ptger4	Mpp7
Gdf7	Serpina5	Ptpn20	Ednrb
AI846148	Hsf2	Rab17	Rai1
Klhdc10	Cd53	Rab4a	Pcbp1
Pdpk1	Nsmaf	Rasgrf2	Dapp1
Adcy7	Recql	Rdh16	Cd38
BC023829	Rsf1	Rgs4	Kdm6a
AW011738	Gata3	Rpl22	Cdh1
Dcaf5	Fndc3a	Scd1	Dgat2
Phf20	Rnf13	Scg2	Pak3
Rc3h2	Rapgef5	Selenop	Tpmt
Mfsd8	Klf12	St8sia3	Slc6a15
Phldb2	Rab7	Slc1a6	Soga3
Erh	Klhl31	Sox11	Cbfa2t3
Tmem170b	Casc4	Spock1	9930021J03Rik
Ttbk2	Celf4	Slk	Chrna5
Pnma2	Hdgfl3	Surf6	Hsf2
Slc8a1	Cep126	Tal2	Pnn
Prrg3	Chd7	Tcf15	Luc7l3
Ndnf	Prrg3	Tfam	Ubr5
Tbx18	Pfkfb3	Tgfb3	Wdr92
Pls1	Synj1	Tle3	Gpm6a
Pard6b	Tmem163	Tnfrsf11a	Lcorl
Avpr1b	Eif2s3x	Traf1	Lrfn5
Braf	Srgap2	Tnfsf10	Otulin
Slc24a2	Tbx18	Umps	Cdr2l
AK129341	Clvs2	Uox	P2ry10
Sltm	Gja8	Usp9x	Hhat
Tgoln1	Cerk	Vmn2r37	Zbtb44
Ehd3	Apbb2	Zmat3	Nsmce2
Zbtb46	Khdrbs1	Wnt5a	Crispld1
Fbxl14	Surf6	Yy1	Nol8
Slc4a7	Slc4a10	Plagl1	Fgf11
Galr1	Caprin1	Zfp185	Tnfrsf26
Tdp2	Ypel3	Zfp60	Dtna
Fosl2	Rgs16	Ikzf1	Syt9
Tanc2	Senp8	Adra2b	Eml5
Megf9	Fam19a2	Alas2	Vcl
Asz1	Lbh	Ap2m1	Acbd3
Ago2	Sgms1	Xiap	Lemd3
Impad1	Pip5k1a	Bcl10	Slfn9
P2ry4	Magoh	Brs3	Zfp329
Ccdc25	Pikfyve	C3ar1	Psap
Fat3	Cd200	Calm1	Cbln2
Plxdc2	Chd3	Aspm	Chd9
Ogfod1	Ehbp1	Capza1	Polr3f
Sort1	Zfp850	Runx2	Skil
Etnk1	Fndc3b	Rb1cc1	Kctd18
Glg1	Llph	Cckar	Unk
Ppargc1a	Hk2	Ccnt1	Jrkl
Dach1	Adamts2	Cct8	Tdrd1
POU2F1	Ube2d1	Cd19	Vbp1
Eid2b	Rybp	Cdc7	Rnf165
Ces2e	Gabra6	Cdk6	Apaf1
Abca8b	Kbtbd7	Cldn4	Dsn1
Zc3h12c	Elp3	Coq7	Rnf115
Zfp398	Cdk6	Dad1	Irs1
Nup210	Vgll3	Dag1	Tbx20
Fam102b	Enpp2	Dspp	Mea1
Gjc2	Trappc9	Epas1	Nup160
Gtf2i	Cadm2	Epn2	Zfp608
Lrig2	Eaf1	Khdrbs3	Tgfb2
Adamts2	Mbnl2	Evi2a	Fhit
S100pbp	Ptpn5	Ext1	Tcl1
Gm28049	Ppm1b	Fbln1	Mycn
Slfn5	Pcbp2	Fem1a	Kdm1b
Tub	Zfp207	Fgf12	Ctsd
Cntnap5c	Zcchc14	Fhl1	Dgcr2
Mcemp1	AU018091	Fhl4	Bnip3
Tmem80	Cs	Gata6	Adam17
Serf2	Zbtb44	Gbx2	Ptchd1
Amotl2	Ebf3	Gda	A930018P22Rik
Mkln1	Tbc1d23	Gpd2	Srsf1
Znf512b	Pls1	Gm2a	Zfp735
Tcf7l1	Grpel2	Gna13	C330007P06Rik
Sh3bgrl	Plcxd2	Gnal	Agfg1
Kif5c	Stxbp4	Emb	Wnk1
Wdr76	Rnf152	Lpar1	Tmem59l
Dsg1a	Prkd3	Grik2	Alpk2
Creb5	Spsb1	Magi1	Htr1a
Fbxl21	Il10rb	Hao1	Zfp53
Dnajc19	Mllt10	Hey1	Specc1
Pik3r3	Ppp4r3b	Hmga2	Slc39a13
Lztfl1	Erp44	Il11ra1	Serpinb9g
Rapgef6	Vmp1	Kif11	Fam185a
Lrrc7	Chtf8	Lcp2	Clip1
Pde3a	Ppp2cb	Mnt	Col19a1
BC037034	Mak16	Muc3	Cadps2
Pcf11	Zfp36l2	Myo5a	Mier1
Tppp	Tspyl5	Ncl	Zswim6
Alg10b	Atrx	Ndn	Npas3
Cnot6	Syce2	Ndufs6	Hmgb3
Slc9a6	Csmd1	Neurod2	Vstm4
Bmp7	Ubqln1	Nfatc2	Daam2
Tnfrsf14	Ppp2r5c	Nid1	Golph3l
Mdc1	Rnf2	Emc8	Socs6
Krt77	Vamp4	Nr1i2	Zfp616
Nptx1	Srsf10	Ntn3	Ywhag
Wrnip1	Kif5c	Ogdh	Ythdf2
Rab11fip2	Slc30a5	Otp	Apba1
Rab4a	Mfsd8	Otx1	Adamts10
Plekhh1	Adamts3	Pde3b	Mip
Pcdh11x	Akap1	Pdpk1	Ankrd44
Kmt2e	Jag1	Prkce	Pdcl
Mgat3	Lgalsl	Prrx1	Cep112
Uhrf1bp1	Cdh1	Pou2f1	Atxn7
Cdv3	Erh	Ppara	Kctd12b
Zbtb11	Pbx3	Prkg1	Huwe1
Stxbp5	Zfp329	Psme3	Inca1
Zfp236	Plpp3	Ptpn3	Asxl1
Kndc1	Prkar2b	Ptprs	Atrx
Fmn1	Ankfy1	Rfc1	Zer1
Dtx4	Fam205a2	Reln	Thoc2
Pcbp2	Veph1	Rpgr	Nav1
Selp	Paqr5	Rxra	Tspan12
Crebzf	Ptbp3	Scn8a	Tmem106b
2310035C23Rik	Snx3	St8sia1	Tor1aip2
Nufip2	Arid2	Ski	Kif13a
Akap5	Zfp827	Slc16a7	Cyp1b1
Lonrf3	Atxn7	Slc22a5	Cerk
Pias1	Zfp286	Slc8a1	Ptp4a1
Kcna2	Lemd3	Sox9	Svip
Ubxn2b	Zic1	Serpinb8	Ppp1r36
Tspan3	3830417A13Rik	Spin1	Mpzl1
Arhgap29	Polr3g	Sprr2a1	Poldip3
Xpnpep3	Slc6a15	Sptlc2	Jagn1
Zcchc14	Fam205a1	Star	Fbxo3
Khdrbs3	Ddhd2	Aurkb	Wwp1
Dcdc2c	Chst2	Sdc4	Pla2g4c
Mpp5	9930021J03Rik	Tbx3	Foxk1
Specc1l	Fam199x	Skp1	Dnaja2
Lpgat1	Trip12	Thbs1	Gas2l3
Paqr9	Asxl1	Tfrc	Acsl3
AI606181	Setd3	Ugcg	Gigyf2
Syce2	Ddx54	Utrn	Ago4
Stard4	Sp4	Lin7c	Adamts16
Cyld	Etnk1	Mkrn3	Matn2
Tbc1d23	Ube2k	Zfr	Trim33
Mfap3	Fbxo32	Ikzf2	Ccser1
Zmat3	Secisbp2l	Adamts5	Pim2
Brwd3	Hmgb1	Cdc6	Hk2
Ston2	Zfp983	Gpc6	Nol4l
Ick	Hnrnpab	Cib1	Slc16a6
Slc35e3	Jrkl	Prkra	Cnr1
Esyt3	Ccl20	Srp54a	N4bp1
Gtf2a1	Chchd2	Angptl2	Trio
Abr	Trio	Esrrg	Atxn3
Psme3	Thap11	Map3k2	Fnd3c2
Usp16	Ncor1	Mapk1	Zic1
Hmcn1	Mrpl45	Mapk3	Cpeb2
Rnf2	Nsmce2	Ncdn	Gabrb3
Ankfy1	Cab39l	Vat1	C87436
Ccdc39	Rab5c	Abca1	Il10rb
Nacc1	Nasp	Ar	Plagl2
Atp8b4	Kansl1	Btn1a1	Mlycd
Tmem164	Cep44	Dsc1	Aqp9
Zfp850	Gm527	Fgf9	Ccser2
Sypl2	Zfp148	Gdf6	Fam210b
Lrch3	Tfdp2	Hebp1	Ppp3ca
Sprr2a1	Shoc2	Hgd	Arhgef7
Sprr2a2	Sptlc2	Krt33b	Rhoa
Trim30d	Sox11	Mc5r	Mlec
Ebf1	Slc39a9	Odc1	Zkscan1
Kif1a	Rapgef4	Rora	Usp42
Recql	Klhl13	Sod2	Zeb2
Paqr3	Cdh10	Chaf1a	Strip2
Stab2	Serbp1	Pald1	Zbtb26
Cd274	Rbms3	Cyp2g1	Phf12
Klhl3	Slc25a1	Xbp1	Fam53c
Snx2	Nrd1	Plcl2	Dclk1
Arhgef12	Tppp	Opn4	Pigs
Zfp281	Gtf2a1	Meltf	Ltbp2
Ptchd4	Cep112	Adamts8	Bcl2l11
Mfsd7b	Rac1	Slc33a1	Limd2
Ppp6r3	Ormdl2	Nr4a3	Pi4k2b
Purb	Tnrc6b	Fbxl17	Hsf3
Prr14l	Pcna	Magi2	Pts
Ptprt	Ppip5k1	Hnrnpdl	Got2
Rpl15	Rapgef6	Npy5r	Polr3g
Rc3h1	Clint1	Tmod2	Ipmk
Kmt2c	Hnrnph3	Caprin1	Rac1
Gan	Sox8	Pde1a	Sult2a4
BC049715	Bmp5	Dlg3	Tmbim1
Cav2	Unc5c	Clta	Cfl1
Pptc7	Cdc25a	Chst3	Cldn1
Atmin	Tsr2	Irf6	Enpp2
Scgb2b18	Atf2	Rab33b	Slc16a13
Dennd1b	Zfp456	Blcap	Prkar2b
Nek9	Trps1	Slc9a1	Cts8
Btnl9	Syt9	Celf1	Kdm5a
Gm7102	Gpm6a	Slc5a3	Ss18
Prokr2	Gpr137b	Cd244a	Foxp2
Edem1	Adamts10	Chst2	Cdh10
Gnb5	H1f0	Pcdh7	Phtf2
Mcm6	Rad9a	Pde3a	Rnf219
BC034090	Il20rb	Calcrl	Rab32
Secisbp2l	Abhd13	Syt7	Plekha8
Ttc39b	Celf2	Hs3st3b1	Hoxb7
Etv1	Satb1	Pias3	Hmg20a
Csf2rb2	Commd8	Slc23a2	Anp32a
Gas7	Gnpnat1	Asah2	Bard1
Ppp5c	Anks1b	Adgrg1	Hmgb1
Cap2	Ezr	Rabep1	Tcf7
Zbed6	Pclo	Mmp10	Amd2
Zscan18	Dcp2	Psmg1	Ino80d
Acnat2	Braf	Pfpl	Rnf216
Nbeal1	Gcnt2	Cbln1	Ubl3
Tns1	Ift46	Stk3	Dr1
Pja1	Bmp3	Gnas	Rapgef5
B3gat2	Rai1	Cdh13	Mrgprb1
D6Wsu163e	Dtna	Mbtps1	Gas1
9330182O14Rik	Lamp2	Vapb	Cdk5r1
Serpine2	Dab2	Pdlim5	Tubal3
Ccdc82	Frem1	Pde4b	Plxdc1
Whsc1	Neo1	Abcb9	Stk31
Nrxn3	Sort1	Zfp111	Ehd1
Zbtb14	Atg4d	Sort1	Katnbl1
Gm21698	Snrnp48	Mbnl1	Rgs16
Ash1l	Pcdh11x	Slc37a2	Pla2r1
Sema5a	Pdrg1	Ccl28	Zfhx4
Gm10408	Fbxl17	Tob2	Zranb3
Arnt2	Bcl9	Jph1	Hoxd10
Zfp704	C2cd5	Tk2	Frzb
Icmt	Rab3c	Tlr4	Ube2n
Abhd17b	2410131K14Rik	Ak3	Gsr
Zfp964	Soga1	Ecel1	Cd200
Slc24a4	Crh	Piwil1	Nampt
Ciita	Cds2	Tnip1	Tmem260
Apbb2	Zfp280b	Sorcs1	Smyd3
Slc4a10	Tmem38a	Ube2j2	Hspd1
Scgb2b17	Med1	Pard6b	Zfp169
Scgb2b15	Gpr155	Ccl8	Rab40b
Spock1	Prpf40a	Nectin3	Pbx3
Epm2aip1	Tmem164	Ngly1	Mbnl2
Tax1bp1	Qsox1	Usp14	Ssb
Znrf3	Atxn1	Agrn	Slc30a4
Slitrk4	Pmel	Qk	Cs
Nap1l5	Ppp2r5e	B4galt1	Uevld
Cmklr1	Mcf2	Slc28a3	Trim36
Zfp963	Irgq	Ireb2	Gabpa
Socs4	Eprs	Lpin2	Trpm1
Pou4f2	Etv5	Grina	Tenm3
Mmp15	Rps6ka6	Knop1	Atad1
Gabbr2	Ankrd12	Npc2	Larp1
Zfp512	Smad2	Ly6g6c	Tmf1
Ykt6	Spopl	Hacd2	Tomm20
Zpbp	Ubp1	Dnaja3	Tex24
5031410I06Rik	Eif2s2	Igf2bp3	Dazap2
Ptpn2	Pag1	Pank1	Chodl
Mbtd1	Inca1	Ryr2	Cnst
Sema3a	Fam126b	Dele1	Mak16
Cdc25a	Ccne2	Jkamp	Arfgef1
Gpr35	Stk10	Echdc3	Ndfip2
Tsr2	Zyx	Snx5	1700102P08Rik
Synpr	Map3k9	Luzp1	Smyd4
Nkain3	Tcf4	Mrpl17	Trem3
Sv2b	Ckap5	Stau2	Zmym2
Lars	Limd2	Med21	Irf2bpl
E030010N08Rik	Foxp2	Emc6	Slc30a7
8030462N17Rik	Gabrb2	Ypel3	Pdyn
Ppp2r5c	Ncoa5	Maco1	Copa
BC030336	Gria2	Nip7	Homer2
Gm7361	Arl4a	Arl4d	Dnm1
Ormdl3	Nme1	Ing5	Ccdc126
Lonrf2	Smyd3	Rpl15	Eif2s3x
2700097O09Rik	Svip	Exosc1	Neo1
Tcf7l2	44986	Lix1	Mtdh
Meis1	Camk2d	Tmem41a	Ebf3
Tcf4	Calcoco1	Dcbld1	Satb1
Prkg1	Gphn	Snx31	Ppm1b
Atg14	Znrf1	Tmem239	Tbl2
Arl5b	Adamts16	Clec14a	Spag9
Agps	Adcy7	Golt1b	Cd86
Mtmr6	Cldn1	Zfp830	Spsb1
Mrps21	Ank3	Cisd2	Pskh1
Mllt10	Areg	2610002M06Rik	Dync2li1
Dcaf7	Olfr536	Dnajb4	Plxnc1
Hpcal4	Usp34	Mrpl45	BC048507
Rreb1	Eid1	Lsm14a	Smad7
Zfp574	Pmp22	Mmachc	Irgq
Lrba	Nts	Ttc14	Ubqln1
Zfp280b	Mcc	Nrarp	Gnpda1
Btn1a1	Ssr1	Herc6	D630045J12Rik
Sbno1	Csmd3	Zmynd19	Ezr
Pcdh19	Hnrnpll	Zfp422	Cep41
Cpeb3	Calcr	Elp1	Ccl20
Cacng4	Pcdh19	Fundc2	Hsf5
Olfr536	9330182O14Rik	Pnpla8	Gm527
Hoxb8	Zrsr2	Frmd8	Shoc2
Klhl28	Atp8b4	Mtfr1	Mmp13
Xrn1	Mkks	Gpr89	Efna5
Snx29	Wwp1	Slc39a9	Paqr5
Ttc14	Nol4l	Spc24	Yes1
St3gal6	Map3k8	Ubxn4	Usp3
Il17rd	Ing3	Knstrn	Atp6v1b2
Abcc9	Anp32a	Rbm18	Cdk2
Senp1	Azi2	Srsf6	Elavl1
Smg1	Socs4	Rnf146	Ptpn5
Rab14	Luc7l2	Nt5c3b	Alx1
Ssh2	Kif1a	Trmt12	Bicd1
Krtap1-3	Alkal2	Rab14	Nktr
Atl3	Nufip2	Tmed10	Sumo2
Otud4	Mpv17l	Dbndd2	Fzd2
Mef2a	Agpat5	Mlh1	Ndc1
Cacna1c	Mob4	Rabl2	AU018091
Sox8	Aff4	Mthfs	Chd7
Chic1	Phtf2	Abhd13	Fmr1
Mpv17l	Med21	Btbd9	Trip12
Gpr21	Ptchd1	Dennd6b	Arhgef3
Lhfpl4	Nop16	Mrpl30	Nckap5
Gls	Kdm6a	Krtap26-1	Kctd8
Pdp1	Vps37d	Lnpk	Celf4
Rsf1	Tlr4	Fyttd1	Cd53
Trps1	Cnot6l	Eif1ad	Neto2
Bcl9	Neto2	Golm1	Polr2b
Ube2g1	Atad1	Prrg1	Mapt
Baz1a	Arid5b	Lca5	Ep300
Kif26a	Ythdf2	Btf3l4	Cplx3
Arf2	Cd274	Zdhhc24	Sp4
Impact	Ovol1	Tspan2	Ncoa4
Itpripl2	Mad2l1	Ints10	Rbm15b
B230217C12Rik	Rab11fip2	Psd3	Zfp207
Ormdl2	Ist1	Selenoi	Rab18
Chp1	Arhgap6	Septin12	Xk
Snhg11	Cdr2l	Sntg1	Gpr137b
Fzd4	Slc38a1	Uvssa	Mob4
Gm1553	Slc35e1	Cpne3	Mpped1
Yod1	Cdh8	Usp19	Birc6
Ano3	Zfp512	Fam110c	Zpbp2
Ccdc162	Tdrd12	Senp8	Atl2
Fam107b	Ep300	Brox	Fip1l1
Loxl2	Psd3	Tmem25	Mrc1
Sall4	Slc5a3	Stk11ip	Fam187b
Hipk2	Chodl	Zbtb43	Stag2
Sema3d	Dab2ip	Endod1	Smc5
Spopl	Inpp4a	Ist1	Pik3cg
Zfr	Tbc1d24	Dusp11	Nup153
Fam136b-ps	Hgd	Naa50	Rufy3
Hs6st3	Lsm14b	Amer2	Stag1
Grik3	Snrpc	Mfsd8	Setd2
Slc38a1	Gulp1	Mms19	3830417A13Rik
Smcr8	Lztfl1	Lsm11	Ide
Qsox1	Nebl	Ptar1	Ncoa5
Padi3	Bcl11a	Zfp618	Jarid2
Tsc22d3	Gnai3	Pgm3	Lbh
Trappc8	Btn1a1	Trip11	Impg1
Shroom2	Chd9	Gulp1	Lrrn3
Scgb2b11	Faf2	Rftn2	Robo2
2810006K23Rik	Reln	Phf19	Vmn1r8
Rab33b	Prickle2	Pex26	Luc7l2
Xrcc2	Ppp1r7	Grip1	Lsm14b
Gm608	Trim2	Slc7a13	Mta1
Ets2	Retreg1	Arpc5l	Gmfb
Trub1	Bmpr2	Cep97	Chml
Scgb2b20	Tspan12	Hnrnpr	Erbb2
Scgb2b7	Rnf150	Tc2n	Ckap5
Speer4a	Gigyf2	Samd4	Eaf1
Fam126b	Gas2l3	Cacna1d	Agap1
Malt1	Parp11	Qtrt2	Rhot1
Slc9a7	Cfl2	Scamp1	Coa5
Ksr2	Mrc1	Secisbp2	Bmp5
Mamld1	Rcc2	Relch	Zdhhc6
Gatsl2	Zfp455	Chmp4b	Atf2
Nop16	Dnaja2	Nudt16	Ppp1r7
Ier3	Gpr161	Smurf1	Rbm44
Htr2c	Ndc1	Cdyl2	Stk38l
Atm	Prpf40b	Tex26	Trmt1l
Galnt5	Ltbp2	Arl5b	Ubp1
Ankrd12	Ndufaf4	Zfp821	Arpc5
Ptprz1	Lcorl	Trappc8	Tmem173
Kcnj2	Baz1a	Erp44	Desi2
Mgat4a	Msi2	Atg2b	Sash1
Adamtsl1	Cacna1c	Dnajc18	Rnmt
Fam115c	Gata6	Crebrf	Cebpg
Zfp598	Myt1	Slc35e3	Got1
Kcnj14	Apaf1	Arhgef38	Git2
Gm6483	Rc3h2	Ermn	Ppfia1
1810013L24Rik	Senp2	Adgrf4	Tdrd12
Cyb561	Arid1b	Hspa13	Eml6
N4bp2	Ubqln3	Misp	Msrb2
Anks1b	H3f3b	Dlst	Plscr4
Osbpl8	Spock1	Pagr1a	Ccdc137
Bcl11b	Bicd1	Tada1	Rab3c
Ubr7	Ss18	Mynn	Lgalsl
Cd33	Vezt	Ntng1	Ifi205
Rere	Cldn34b4	Syt13	Pds5b
Kirrel3	Nmt2	Rad54l2	Lzic
Jrk	Mpzl1	Tbl1xr1	Ercc2
Glra2	Cxcr4	Gtf2a1	Arid2
Fam173b	Vsx2	Smarcd2	Tubb5
Nf1	Spata7	Chrm3	Fam19a2
Cadm2	Zfr	Eif4h	Map4k5
Zyg11b	Gdi2	Aff4	Opa1
Elmsan1	Trp53inp1	Atp6v0b	Krt82
Il20rb	Nav1	Mlph	Ppip5k1
Cbx5	Ttbk2	Aldh1a3	Snrpc
Tvp23b	Eif2ak1	Tcf23	Azi2
Scgb2b19	Lars	Nolc1	Elovl5
Tmem38a	Arhgap29	Tac4	Gria2
Stpg2	Rreb1	Entpd7	Phpt1
Gm10471	Ino80d	Rnase2a	Lrrc4c
Tgm3	Rundc3b	Pcdhb5	Gpr155
Inpp4a	Hecw2	Tm2d1	Cdc25b
Slc7a14	Ulk2	Rad51c	Hectd2
Kctd2	Fhit	Rims1	Eif4e2
Dner	Abt1	Brdt	Bcor
Soga1	Copa	Tgs1	Mndal
Klhdc7a	Rab2a	B3galt6	Amot
Ubqln3	Nol8	Helb	Spin4
Cdkn2aip	Agfg1	Gjc3	Lbx2
Man2a1	Zbtb26	Bsnd	Tm7sf3
Fem1a	Tubb5	Baalc	Cpsf4l
Gata6	Mpz	Gja6	Sec24c
Dcbld2	Ankrd44	Hecw2	Atf3
Cplx1	Zfp169	Megf10	Rgs5
Deptor	Tnfrsf26	Higd1c	Faf2
Psmd4	Uhrf1bp1	Tardbp	Grsf1
Myh10	Pagr1a	Rab11fip5	Rnf187
Gpc6	Tspan3	Actr3b	Slc6a18
Lrrn4	Gmfb	Ppp1r26	Klhl14
Ank3	Nsd2	Smg7	Chchd2
Wnt2	Wdr92	Teddm1b	Calcoco1
Tardbp	Tcfl5	Ecm2	Prpf40b
Cdh6	Plxdc1	Zfp787	Ppp2cb
Slc6a5	Opa1	Tgfbrap1	Ncor1
Col25a1	Sim1	Dtx3l	Rybp
Gulp1	Col4a3	Tcaim	Ppp3cb
Prrc1	Clip1	Inip	Msi2
Evi5	Usf3	Samd3	Akap6
Thsd7a	Vstm4	Rap1gap2	Gdi2
BC106179	Homer2	Rasef	Cemip
Usp13	Adamtsl1	Fam149b	Col4a3
Cab39l	Cisd2	Methig1	Slc16a9
Wnk3	Cd38	Pik3r1	Pak7
Stmn1	Sltm	Sema3g	Txnrd1
Bean1	Eif4h	Insyn2b	Abl1
Ccdc15	Pak3	Ccdc141	Senp2
Hnrnpll	Apba1	Dnm1l	Smad2
Ankrd49	Tbx20	Usf3	Arid1b
Bnip3l	Faf1	Sec14l3	Svopl
Golgb1	Setd2	Lin28b	Ifi44
Intu	Cd86	Mrpl41	Smpd3
Dnajb14	Tbl2	Dipk2a	Sh3glb1
Sec23a	Klf6	Zfp597	Rad9a
Nt5dc3	Dynlt1a	Usp30	Gnpnat1
Hipk3	Plscr4	Lin7a	Nr1d1
2410089E03Rik	Pdcl	Pak6	Cadm1
Zfand3	Tcaf2	Shb	Tcfl5
B4galnt1	Atxn7l3	Ffar3	Rab7
Dsc2	Dctn4	Mucl3	Slitrk6
Cnot6l	Gnal	Kdm7a	Ube2k
Celf2	Ednrb	Foxr1	Plce1
Edaradd	Lhfpl2	Atxn7l3b	Ddx31
Zfp36l2	Ncoa4	Lrrc8b	Magea10
Celsr3	Slc16a9	Slc2a13	Unc119b
Dynll1	Cemip	Pm20d2	Fgd4
Dcp2	Mmp13	Mrgprx2	Npy1r
Gltscr1l	Onecut2	Kbtbd6	Ehmt1
Klk4	Ubr5	Brms1l	Slc30a5
Cast	Ppp1r36	Gm6377	Ube2d1
2410131K14Rik	Rgs5	Rabgap1l	Akap1
Mbnl1	Abl1	Ric3	Ttc3
Prkab2	Fam185a	Zfp953	Smim15
Elavl2	Tmed10	Fnbp1	Srsf2
Cdk14	Eid2b	Nhlrc4	Ddost
Tacr3	Kndc1	Krtap1-4	Snx3
Efcab8	Grm7	Ivns1abp	Ccdc58
Trim65	Chst1	Thsd4	Casc4
Zfp40	Zdhhc6	Pex10	Nipal1
Ppp4r2	Fbxo3	Trim71	Pmp22
Smad5	Fmr1	Lcn5	Slc30a9
Ccnd2	Vbp1	Clint1	Srsf10
Mpp7	Nampt	Morc3	Syn2
Ednrb	Tenm3	Dph3	Tomm6
Cog3	Dync2li1	Agbl4	Lin54
Rai1	Mip	Nexmif	Ripk1
Ddi2	Cpeb3	Slc1a2	Ing3
Gm7932	Magohb	Paip1	Sall1
Sec14l3	Shtn1	Zzz3	Pbrm1
Fnbp1l	Npas3	Uhrf1bp1	Pip5k1a
Tmem132b	Kdm2b	Aff1	C2cd5
Epg5	Ccser1	Fat3	Rab5c
2610018G03Rik	Sdhc	Cdc14a	Grpel2
Zfp36l1	Sumo2	Thg1l	Setd3
Ncapd3	Cadps2	Srgap2	Usp37
Rbms3	Rasal2	Nav3	Lix1l
Pcbp1	Coq8a	Srgap1	Ulk2
1700021K19Rik	Zranb3	Pard3b	Col4a3bp
H2-Q4	Slfn5	Bdp1	Eif2ak1
Phf13	Cts8	Dennd3	Klhl13
Cntn5	Ubr7	Ogfrl1	Pdlim2
Tnks2	Mrpl1	Gls	Rnf13
Iqca	Cmklr1	Sapcd2	Usp12
Zfp9	Pigs	Nsd2	Arhgap15
Adcyap1r1	Rgs17	Lmtk2	Rundc3b
Zfp60	N4bp1	Clip3	Map3k8
Dapp1	Rhot1	Arhgef17	Dab2
Zfp941	Plch1	Prrg3	Ccne2
Appbp2	Pla2g4c	Gabbr2	Dagla
Dgkk	Stag1	Spink5	Mrpl1
Rad54l2	Ccnl1	Focad	Qdpr
Mup4	Irx1	Hcn4	Faf1
Zbtb34	C87436	Dpy19l4	Acvr1c
Cd38	Klc2	Dgki	Agpat5
Kdm6a	Fem1b	Irs2	Spata31d1a
Hykk	Sinhcaf	Stum	Bbs10
9130019O22Rik	Rtl5	Tsc22d2	Nsmaf
4930402H24Rik	Jarid2	Atf6	Calcr
Cdh1	Usp12	Mphosph9	Mapk6
Dgat2	Fgf14	Sipa1l2	Ppcdc
Hist2h4	Bbs10	Stxbp5	Tfdp1
Pak3	Trmt1l	Amotl1	Bst1
Zfp827	Chmp2b	1810013L24Rik	Ncoa6
Gna13	Tmem59l	Adamts3	Gnai3
Shroom4	Cbx5	Grm5	Fem1b
Pclo	Rab33b	Dip2c	Klf6
Tpmt	Zcchc4	Ccdc15	Abcc5
Slc6a15	Tgfbr1	Nin	1700010I14Rik
Olfr1396	Got2	Akap17b	Cdh8
Kdm7a	BC037034	Sh3d19	Hnrnpab
Zbtb8b	Slitrk6	Snrpn	Irx1
Phactr4	Galr1	Enah	Kti12
Senp8	Senp7	Tns3	Patz1
Soga3	Tfam	Speg	Zcchc4
Cbfa2t3	Igsf3	Tspyl5	Stk10
Ldlr	Cpeb2	Arfgef2	Vezt
Psd3	Lypd1	Dennd2d	Crh
9930021J03Rik	Smcr8	Tead3	Gpr82
Ddx58	Cnst	Purg	Rps6ka6
Rabl2	Prokr2	Kcnb2	Gphn
Gatad2b	Dach2	Ptrh2	Jazf1
Chrna5	Sytl4	Atxn7l3	Erich3
Ikzf1	Stxbp1	Srp54c	Cfl2
Frmpd4	Nedd4l	Zfp267	Bmp3
Hsf2	Fam43a	Zfp980	Prok2
Cecr6	Notch1	Gas7	H1f0
Pnn	Zfp516	Skor2	Fga
Grid2	Rnf219	Nos1ap	P2ry12
Arrb1	Cep41	Ppih	Rwdd4a
Luc7l3	Cap2	Pclo	Rcc2
Hmgcll1	Pds5b	Mfsd4b5	Rapgef4
Ubr5	Tanc2	Cd247	Srsf7
Wdr92	Birc6	Eaf2	U2surp
Rrm2b	Camk2b	Amn1	Atg4a
Prkacb	Sec62	Itga9	Myt1
Gpm6a	Pskh1	Irak2	Znrf1
Hus1	Ar	Pdlim7	Vmp1
Lcorl	Lix1l	Slc16a10	Mkks
Rps6ka2	Ankrd40	Mrtfb	Preb
Lrfn5	Fam53c	9030025P20Rik	Tmem163
Olfr389	Ifi213	Tceal7	Ccnl1
Nav2	Cxxc5	Inpp5a	Tex28
Otulin	Slc15a3	Cyld	Csrnp1
Cdr2l	Pla2r1	Mthfsl	Slc39a12
A930002H24Rik	Fam187b	Gspt1	Lmod2
P2ry10	Krt82	Rfesd	Stxbp1
Hhat	Dsg1a	Cdv3	Vsx2
Nolc1	Irs1	Lpgat1	Cul1
Rfx2	Plekha8	Nkapd1	Slc3a1
Rnd2	Bicral	Klf14	Nup205
Zbtb44	Cdc25b	Fbrsl1	Eif2s2
Nsmce2	Wnk1	Insyn2a	Casp12
Amd1	Slc6a18	Slc25a44	Senp7
Cdk19	Uox	Tiam1	Klc2
Crispld1	Chml	Lpp	Mpz
Ss18l1	Ifi44	Cadm2	Commd8
Nol8	Aldh6a1	Pdgfrb	Eprs
Fgf11	Nipal1	Chpt1	Wdsub1
Tnfrsf26	Kctd8	Tnfaip1	Gabra6
Idi1	Ppfia1	Sidt1	Cenpu
Tmem38b	Cadm1	Nol9	Chmp2b
Dtna	Lmo1	Hopx	Heph
Syt9	Cbfa2t3	Pde1c	Cep44
Jade1	Ccdc39	Tor1aip1	Rgs2
Eml5	Cux1	Amy2a4	Thap11
Nlrc3	Cfl1	Amy2a3	Slc15a3
Tox2	Cdk5r1	Amy2a2	Esco2
Fkbp9	Mtmr6	Rnf152	Arhgap6
Kcnq3	Tpmt	A830018L16Rik	Nufip1
Gucy2e	Dclk1	Rin3	Cts3
2900026A02Rik	Plekhh1	Lck	Pyurf
Dctn4	Rbm15b	Macc1	Tmem189
Chd2	Gtf2b	Coq8a	Ssbp2
Ctnna1	Abcc9	Pgap1	Rfxank
Lef1	Psme3	Nlgn1	Camk2b
Olfr519	Sash1	Mideas	Sec62
Vcl	Ssbp2	Crb2	Sgms1
Ube3a	Chst3	Lrrcc1	Bex4
Heatr5a	Adamts5	Stx11	Khdrbs1
Acbd3	Grxcr2	Tbc1d24	Ppp2r5e
Cdk2ap1	C330007P06Rik	Prkacb	Fam120a
Lemd3	Rbm44	Slc66a2	Lnx2
Slfn9	Gna13	Dpys	Nedd4l
Nek2	Tcf7l2	Syn3	Snrnp48
Tex2	Tex28	Tsr2	Zfp455
Fgf15	Acbd3	Endov	Kbtbd2
D3Ertd254e	Trpm1	Sprr2a2	Gucy2g
Zfp329	Bcl11b	Bend4	Hnrnph3
Prkcz	Ctsd	Dcaf17	Chst1
Alkbh5	Poldip3	Gtf3c4	Cxcr4
Syk	Stag2	Rnf145	Yrdc
Luzp1	Xk	Dynlt1a	Cxxc5
Psap	Pank1	Asxl3	Etv5
Snap91	Gabrb3	Garem2	Pmel
Cbln2	Slc12a7	Atp2b4	Fam43a
Cbfa2t2	Atg4a	Galnt7	Ncbp2
Chd9	Thoc2	Sugp2	Cdk1
Fstl1	Trim25	Dynll2	Pcna
Zkscan8	Stk26	Ncald	Chtf8
Enah	Txnrd1	Rbms3	Gpr161
Rad21l	Fgf11	Rasgrp4	Nts
Polr3f	Foxk1	Tfpi	Rab2a
Skil	Ncbp2	Ak4	Nucks1
Sestd1	Usp42	Arpp21	Zyx
N28178	Adam17	Gpr68	Gng2
Tnip1	Ick	Pfkfb3	Lias
Lmbrd2	Arhgap15	Rex2	Ssr1
Kctd18	Mgat4a	Asph	Magoh
Unk	Rorb	Rreb1	Chd3
Jrkl	Sec14l3	Acsm2	Areg
Pfkfb3	Kti12	Usp34	Tiprl
Tdrd1	Zfp871	Kirrel3	Ovol1
Fndc3c1	Tmem170b	Lins1	Spata7
Mpzl3	Esco2	Mdga2	Nrf1
Pdpr	Tcl1	Fsd1l	Abt1
Tsnax	Tdrd1	Slc43a2	Mcf2
Klf11	Mlec	Vps37d	Zfp286
Vbp1	Ercc2	Apbb2	Ndufaf4
Gprin3	BC048507	Reep3	Ewsr1
Rnf165	Tiprl	Sorbs2	Gtf2b
Ahcyl2	Hoxb7	Fignl2	Chrd
Zranb1	Spag9	Fam160a2	Cul4b
Apaf1	Nras	Fam124a	Nme1
Nr6a1	Pfkfb2	Ube2m	Serbp1
Rab17	Tet1	Nf2	Nrd1
Cyp2d40	Ncoa6	Phldb2	Lmo1
Arl13b	Fnd3c2	Ehbp1	Kcnk10
Adra1a	Susd6	Dgkh	Magohb
Tada1	Sox9	Ssx2ip	Zfp456
Dsn1	Jagn1	Ywhaz	Dlk1
Klhl11	Abhd17b	Tet1	Lamp2
Bach1	Tubal3	Lce1k	Trpc5
Atrn	Uvssa	BC035044	Glrx2
Map3k13	Pih1h3b	Mtif3	Ddx54
Amotl1	Amd2	Calcoco2	Arl4a
Dnm3	Nufip1	Pcdh11x	Ift46
Rnf115	Agap1	Camsap1	Nasp
2023-03-01	Creb5	Dst	Ppt1
Irs1	Sh3glb1	Zbtb24	Tbc1d24
Tmem100	Fbxo45	Umod	Rora
Tbx20	Arhgef3	Prr3	Bdp1
Mea1	Ppp3cb	Trpc6	Aldh1a3
Nup160	Armc6	Cobl	Zfp871
Camk1d	Snap91	Agtpbp1	Tnrc6b
Ptpn4	Skil	Cacnb4	Gnal
Thumpd1	Gas7	Fez2	Cux1
Sidt2	Atg14	Dnajc19	Bmpr2
Zfp608	Rasgrf2	Pxylp1	Heg1
Frmd6	Purb	Tmem241	Xiap
AF529169	Ripk1	Tns1	Hook3
Tgfb2	Phpt1	Rbm4	Ikzf2
Fam115e	Fam120a	Gm21992	Ar
Tgfbi	Grk3	Awat2	Map3k9
Ppara	Polr2b	Nfx1	Slc5a3
Fhit	Zfp275	Trub2	Rnf152
Tcl1	Hsf5	Ahsa2	Bend4
Npffr1	Atl2	Shroom2	Adamts3
Mycn	Pcdh7	Foxj3	Taok1
Mettl16	Thsd4	Cnot6	Lypla1
Brsk2	Cdkn2aip	Ppp1r1c	Capza1
Gnl3l	Cnr1	Rnf130	Scai
Cyp2d26	Sall1	Cpeb3	Surf6
Hist1h2bj	Golph3l	Ctdspl2	Thsd4
Smad4	Tfcp2l1	Rbm39	Fsd1l
5031439G07Rik	Cul1	Cux1	Fnip1
Smurf1	Trim36	Dido1	Adamts5
Kdm1b	Trpv5	Lrrc7	Klhl31
Clstn3	Usp14	Slc6a17	Tspyl5
Eif4ebp2	Mrgprb1	Tm6sf2	Slc39a9
Dusp4	Relch	Zfp827	Nrip1
Zfp507	Zfp442	Poglut1	Strbp
Ctsd	Gng2	Scamp5	Camta1
Bach2	Tor1aip2	Azin2	Ctdspl2
Inpp4b	Ddost	Uros	Gdf6
Gm21092	Jazf1	Lrrc23	Tlr4
Rab8b	Smad7	Limk1	Spidr
Slit1	Alx1	Diaph1	Ugcg
G6b	Hsd17b7	Sprr2a3	Lpp
Ptx4	Zc3h11a	Zfand4	Zfx
Rab30	Chrna5	Cdk14	Zrsr2
Spata13	Prmt6	Cnpy1	Ak4
Stmn2	P2ry12	Fam126b	Gcnt2
Lrat	Gucy2g	Lgi2	Uvssa
Coil	Dner	Guf1	Pdpk1
Mturn	Rab32	Ncam1	Rc3h2
Dgcr2	Celsr3	4930402H24Rik	Mfsd8
Hpse2	Nrf1	Aldh6a1	Slc8a1
Prex2	Map4k5	Igf2	Prrg3
Bnip3	Hectd2	Gm4513	Pard6b
Gnai1	Tomm20	Gm4565	Slc4a7
Rnf11	Hspd1	Rps6ka5	Tanc2
Styx	Tmem173	Parp11	Sort1
4931406B18Rik	Katnbl1	Zfp871	Ppargc1a
Adrbk2	Ccdc137	Cald1	Lrrc7
Tmem178b	Cebpg	Vamp4	Tppp
Gpr50	Agps	Cers6	Cnot6
Pten	Hmg20a	Ipcef1	Pcdh11x
Adam17	Kctd12b	Rab15	Uhrf1bp1
Ptchd1	Kcnb1	Med13l	Cdv3
A930018P22Rik	Elovl5	Septin8	Stxbp5
Tet1	Cplx3	Prrxl1	Khdrbs3
0610010F05Rik	Ccdc82	Zfp660	Cyld
Ets1	Bard1	Ext2	Zmat3
Hs1bp3	Dlk1	Psd4	Gtf2a1
Slain2	Tmem260	Zfand3	Psme3
Igf1r	Alpk2	Nyap2	Sprr2a1
Srsf1	Got1	Slc46a3	Sprr2a2
Gm5900	Desi2	Senp5	Cav2
Slc24a3	Tcf7	Pafah1b2	Csf2rb2
Mmp28	Soat1	Pcdh18	Gas7
Ccdc27	Wdsub1	Krtap6-5	Abhd17b
Ctdsp2	Casp12	Card14	Apbb2
Tsc1	Tmppe	Scrt1	Spock1
Zfp735	Sema3a	Zfp287	Tsr2
St13	Socs6	Ier3	Rreb1
Pik3ca	Zer1	Arhgap27	Btn1a1
Acp2	Meioc	Icmt	Cpeb3
Tpbpa	Ptp4a1	Stk17b	Olfr536
Mill2	Dr1	Ppp1r15b	Rab14
Csrnp3	Heph	Ubac1	Cacna1c
Klhl42	Slc23a2	Ugt2b38	Gls
Gm16485	Hdgfl2	Itfg2	Trps1
Nhs	Smim15	Rhou	Zfr
Klc1	Slc3a1	Armc6	Rab33b
Zfp846	Mapk14	Ccdc117	Fam126b
E130309F12Rik	Slc30a9	Fut10	1810013L24Rik
Fam196b	Ccnd2	Il17rd	Cadm2
C330007P06Rik	Grik3	Larp7	Cbx5
Iffo2	Enah	Prom2	Ubqln3
Rnasel	Ewsr1	Gatad2b	Gata6
Agfg1	U2surp	Trib2	Gulp1
Wnk1	Sec24c	Acat1	Trim65
Phlpp2	Hdac8	Tnrc6b	Sec14l3
Xpot	Acnat1	Prelid3a	Rbms3
Vgll4	Slc16a13	Uhrf2	Phf13
Tmem59l	Sh3pxd2a	Ptbp3	Zfp827
Adamts12	Qdpr	Hdac11	Gna13
Bbs1	Git2	Crebzf	Pclo
Chst2	Dnm1	Appl1	Kdm7a
Tmc3	Gabpa	Kri1	Senp8
Syt14	Svopl	Mfap3	Psd3
Alpk2	Rfxank	Mrm1	Ikzf1
Htr1a	Hpcal4	L2hgdh	Dctn4
Dmxl2	Vmn1r8	Epb41l5	Snap91
Dpysl3	Tex24	Wdr26	Enah
Dpf1	Dynll1	Thumpd1	Pfkfb3
Gja4	Tbx3	Tmem159	Tada1
Bend3	Syn2	Tinf2	Thumpd1
Syt1	Rhoa	Ranbp10	Smurf1
Zfp53	Cpsf4l	Nod2	Tet1
Gng4	Rnf187	Kcnc4	Chst2
Nwd2	Npy1r	Ccdc25	Serpinb9f
Specc1	Bst1	Mcmbp	Parp11
Serpinb9f	Mpp7	Hip1	Trip4
Slc39a13	Nr1d1	Efemp1	Ptbp3
Ermp1	AI593442	Spidr	Eif4h
Epb4.1l1	Smyd4	Abhd17b	Nras
Xylt1	Ywhag	Cmtr2	Sorcs1
Serpinb9g	Trip4	Rassf9	Mlh1
Parp11	Pdp1	Slc29a4	Sox11
Fam49b	Lnx2	Olfr536	Rasgrf2
Lcor	Slc30a7	Fyco1	Clint1
Fam185a	Lonrf2	Pom121	Vgll3
Poglut1	Rgs4	Rps6ka3	Pik3r1
Clip1	Deptor	Otud6b	Rb1cc1
Trip4	Cyp1b1	Kcnq3	Dab2ip
Polr3k	Mier1	Slc18a1	Reln
Fam198a	Mapt	Sec63	Abhd13
Pelp1	Gm10408	Ndufs2	Arfgef2
Tapt1	Tmf1	Dnajc27	Mapre1
Ptbp3	Tmem189	Ctdsp1	Chst3
Pctp	D6Wsu163e	Atf7ip2	Appl1
Dscr3	Gpr82	Sec16a	Slc35e1
Nipal3	Akap6	Olfm3	Srgap2
Col19a1	Spata31d1a	Map11	Etl4
Rlim	Csf2rb2	Ago2	Igsf3
Vkorc1l1	Xiap	Wdr19	Fndc3a
Eea1	Tpgs2	Ints9	Ypel3
Cadps2	Ttc26	Wasf2	Dag1
Gm7347	Pts	Noc4l	Pfkfb2
She	Amot	Katnal1	Emc6
Il33	Serf2	Ttc41	Prpf40a
Mier1	Zpbp2	Ube2z	Caprin1
Znrf2	Dag1	2810021J22Rik	Pcdh7
Mb21d2	Tcf7l1	Dtx4	Hgd
Inpp1	Mkrn3	Mob3a	Igf2bp2
Acss3	Cbln2	Snx30	Slc23a2
Ccnt1	Unc119b	Nipal4	Zdhhc24
Ccdc117	Rab14	Aldh5a1	Pank1
Eif4h	Nucks1	Zdhhc17	Pafah1b2
Rnf144a	Ikzf1	Tns4	Uox
Sbk1	Zfp53	Lhfpl2	Gabrb2
Nras	Ddx31	Mier3	Cdk6
Snx10	Htr1a	Arl15	Usp34
Nmnat2	Erich3	Vps52	Fbxl17
Fam217b	Spin4	Zbtb41	Dynlt1a
Zswim6	Dsn1	Slc39a10	Sdc2
G3bp1	Stard7	Plaa	Scamp1
Gabrg3	Ndfip2	Phf13	Aldh6a1
Dmrtc1c1	Pik3r1	Maob	Vps37d
Sorcs1	Aqp9	Fmo9	Dnajb4
Cog6	1700010I14Rik	Slc7a14	Armc6
Smarcd1	Bex4	Manea	Ralgapb
Klhl24	Itpripl2	Kank4	Gpr68
C2cd2	Pafah1b2	Slc13a4	Nmt2
Npas3	Msrb2	Klhl31	Lsm11
Hmgb3	Dgcr2	Shprh	Plch1
Vstm4	Plce1	Mtmr12	Med21
Dmrtc1c2	Brox	Cops7b	Ogfrl1
Lmo3	Kdm5a	Vat1l	H3f3b
B4galt6	Rere	Zc2hc1a	Canx
Daam2	Dagla	Prune1	Rgs4
Dixdc1	Fam210b	Fitm2	Kdm2b
Zfp366	Uevld	Rab8b	Aff4
Golph3l	Rnf216	Klhdc7a	Kansl1
Mup5	Frzb	Fbxo45	Asph
Lrit1	Cbll1	Hmgcll1	Cisd2
Suv420h1	Rnf115	Nudcd3	Tfam
Rbfox3	Hsf3	Fnip1	Pagr1a
Rnf170	Polr3f	Cenpe	Mkrn3
Chd6	Trim65	Aasdh	Atxn7l3
Sall2	Ptprg	Impg2	Hecw2
Socs6	Sprr2a1	Tmem177	Slc38a9
Zfp616	Lias	Hsdl1	Ehbp1
Atp6v1g1	Sprr2a2	C2cd6	Lhfpl2
2023-09-03	Zfp974	Metap1	Brox
Ywhag	Mtdh	Cntln	Gata3
Fto	Nktr	Clvs2	Fbxo45
Ythdf2	Mrps21	Ckap4	Sox9
Shank3	Gdf6	Ankrd34b	Tmed10
Dennd2c	Eml6	Sestd1	Sephs1
Ppp1r12b	Chrd	Unc80	Bdnf
BC021785	Gnpda1	Nim1k	Stx11
Ptk6	Cflar	Rab39	Clvs2
Apba1	Impg1	Gphb5	Mrpl45
Dzank1	Lbx2	Txnl4b	Ist1
Adamts10	Pi4k2b	Fem1al	Sptlc2
Nptn	Crispld1	Osbpl11	Spin1
Mip	Usp3	Exph5	Tbx3
Zc3hav1l	Mpped1	Brwd1	Tfdp2
Zfp764	Tmem106b	Hif1an	Erp44
Ranbp10	Bcl2l11	C130050O18Rik	Usp14
Ankrd44	Usp37	Nwd2	Gja8
Zfp217	Slf2	Slc17a4	Ndst1
Pdcl	Pik3cg	Vwc2	Snx30
Sox4	Abcc5	Tmem198	Zbtb20
Nin	Mycn	Arrb1	Arhgap28
Mob1a	Ccser2	Pak2	Vmn2r30
Cep112	Slc7a11	Gpr149	Map3k2
Pank3	D630045J12Rik	Hykk	Atp2b4
Mlh1	Ipmk	Vash1	Cmah
Otx1	Slc38a9	Zfp799	Kcnb2
Antxr1	Fzd2	Ifna12	Ipcef1
Gm17641	Cdk2	Fam167a	Plagl1
Rgag4	Ppt1	Ubxn7	Dpy19l4
Dnajb2	2810006K23Rik	Gapt	Creb1
Utp14b	Ak4	Zfp507	Ppp1r9a
Fam102a	Yrdc	Zfp711	Prlr
Fign	Tomm6	Slc35e1	Krtap1-4
Phka1	Scamp1	Bpifc	Ptpn3
Sox11	Synpr	Prex1	Lin28b
Kif13b	Plagl2	Arhgef37	Bmi1
Zfp345	Glrx2	Fam163a	Prrg1
1600002K03Rik	Smc5	Med12l	Cyp24a1
Arel1	1700102P08Rik	Vps37b	Slc25a25
Atxn7	Abl2	Sdk1	Crb2
Kctd12b	Spin1	Vps26b	Pgap1
Huwe1	P2ry10	Scgb2b26	Phldb2
Ap5m1	Rwdd4a	Klf11	Ago2
Inca1	Ago4	Iqcg	Ccdc25
Tmem52b	Slc30a4	Tbcc	Fat3
Ier5	Prok2	Snapc1	Gtf2i
Klri2	Eif4e2	Wipi2	Lrig2
Dclk2	Strip2	Vxn	Dnajc19
Dcaf17	Rgs2	Imp4	Pde3a
Stox2	Kbtbd2	Oaf	Tnfrsf14
Asxl1	Dsc2	Cggbp1	Nptx1
Pcmtd1	Stx11	Ank2	Rab4a
Shh	Magea10	Themis	Zfp236
Carm1	Acvr1c	Pde12	Dtx4
Itpripl1	Stpg2	Slc38a9	Crebzf
Atrx	Slc39a12	Ss18l1	Kcna2
Zer1	Ormdl3	Scai	Lpgat1
Spink5	Tfdp1	Bcorl1	Mfap3
Fbxl20	Gas1	Zrsr2	Ston2
Acpp	Yes1	Trim65	Slc35e3
Thoc2	Sacs	Gorab	Sypl2
Nav1	Zkscan1	Tiparp	Trim30d
Tspan12	Cts3	Hic2	Paqr3
Ttc9	Hhat	Vmac	Klhl3
Tmem106b	Nckap5	Tanc2	Arhgef12
Actr3b	Elavl1	Pxdn	Rpl15
Pmepa1	Fga	Hectd4	BC034090
Tor1aip2	Rnf165	Shq1	Tns1
Susd1	Gpr68	Dsg1b	Gm21698
Fam126a	Preb	Tppp	Icmt
Slc28a3	Cenpu	Ap1s3	Slitrk4
Cmtm4	Pdlim2	Igf2bp2	Gabbr2
Kif13a	Stk38l	Zfp729a	5031410I06Rik
Isoc1	Atp6v1b2	Serpinb9f	Prkg1
Cyp1b1	Avpr1b	Kctd2	Arl5b
A630007B06Rik	Chp1	Duxbl1	Sbno1
Rnase13	Cdv3	Fam160b2	Ttc14
Vwa2	Ppp4r2	Lzts3	Il17rd
Tbc1d32		Tubgcp3	Chic1
Gm12184		Ssh1	Trappc8
Prom2		Tanc1	Shroom2
Cerk		Ccdc85b	Ier3
Apba2		A330070K13Rik	Osbpl8
Phyhip		Uggt1	Kirrel3
Samd12		Thap1	Slc7a14
F930017D23Rik		Znrf2	Kctd2
Fam163a		Trim30d	Klhdc7a
Kidins220		Phkb	Man2a1
Pphln1		Nexn	Fem1a
Kcng3		Rrm2b	Gpc6
Ndufab1		Dhx37	Tardbp
Gm21976		Igsf3	Cdh6
Gabra4		Arl5c	Evi5
Plch2		Zfp870	Ccdc15
Rfx3		Fndc3a	Zfand3
Cnpy1		H2-Q6	Mbnl1
Frrs1		5031410I06Rik	Elavl2
Gspt2		Hook3	Cdk14
L3mbtl1		Kif1b	Zfp60
Fam150b		Psmf1	Rad54l2
Ptp4a1		Mrpl15	Hykk
Mafg		Creb1	4930402H24Rik
Prkaa2		Abi2	Rabl2
Kif21b		Smarcal1	Gatad2b
Rasgrf2		Cep170	Frmpd4
Ttc21b		Nsl1	Arrb1
Champ1		Syt14	Hmgcll1
Rgs12		Pter	Rrm2b
3110057O12Rik		Rc3h2	Prkacb
Fam13a		Dab2ip	Nolc1
Slco5a1		Ctnnd1	Ss18l1
Samd10		Tcp11l1	Tox2
Pqlc2		Nras	Kcnq3
Ereg		Etv3	Luzp1
Plek		Rims3	Sestd1
Gm3629		Tex47	Tnip1
Clint1		Pan3	Klf11
Svip		Snd1	Rab17
4930506M07Rik		Cacna1c	Bach1
Ppp1r36		Slc4a5	Map3k13
Mpzl1		B4galnt3	Amotl1
Tbck		Gsdme	Ppara
Tdg		Art2b	Zfp507
Poldip3		Cfap97d2	Rab8b
Zfp563		Grtp1	Pten
Unc13c		Cfap97	Acp2
Slc4a4		Cbl	Syt14
Dyrk2		Igsf9b	Gja4
Cenpf		Snap91	Nwd2
Jagn1		Tfdp2	Poglut1
Fbxo3		Rbpms2	Pctp
Wwp1		Scn5a	Znrf2
2810021J22Rik		Plekhg1	Ccnt1
Itih5		Prdm1	Ccdc117
Enpp1		Zbtb7a	Dixdc1
Gpatch8		Osbpl8	Ranbp10
Cblb		Map3k9	Nin
Ccdc67		Ccdc85c	Otx1
Pla2g4c		Il31ra	Dcaf17
Gxylt1		Xkr6	Spink5
Glis2		Erc2	Actr3b
Trim30c		Tmtc4	Pmepa1
Vgll3		Col22a1	Slc28a3
Itga6		Map3k13	Prom2
Foxk1		Heg1	Apba2
Prrxl1		Gm36028	Fam163a
B4galnt4		Synj2	Kcng3
Dnaja2		Dlgap1	Cnpy1
Kcnv1		Kcng3	Gspt2
Sstr1		Arhgap28	Slc4a4
Glp2r		Spire1	2810021J22Rik
Gas2l3		Slc22a30	Enpp1
Cacna1b		Sox13	Prrxl1
Pde10a		Pign	Pde10a
Acsl3		Asb1	Tle3
Gigyf2		Traf3ip1	Hcn4
Hnrnpa1		Cit	Aco1
Elovl7		Bcas3	Mib1
Tle3		Ap2b1	Fignl2
Ago4		Arhgap24	Gria3
Hcn4		Rbm12b1	Pabpc4l
Cdc73		C9orf72	Scn5a
Scn2a1		Mul1	Irs2
Slc6a14		Sbk2	Coro1c
Fut9		Syt3	Fez2
Gramd2		Shank1	Treml2
Sowahc		Emc10	Dhx37
Aco1		Tenm1	Zbtb41
Phf8		Dnajc5	Bbx
Pik3r1		Mrvi1	Arsb
Mib1		Ston2	Brwd1
Adamts16		Mast4	Prrx1
Rb1cc1		Bbx	Cald1
Trank1		Kcnj6	Dcaf10
Matn2		Tnfrsf9	Trip11
Hist3h2a		Tnfrsf14	Slc16a7
Dvl3		Rapgef3	Slc1a2
Cdkn1b		Adgrf2	Casp2
Trim33		Exd1	Cggbp1
Hif3a		Gria3	Rps6ka5
Cacna1e		Usp26	Wdr19
Fignl2		Lrig2	Papss1
Gria3		Lrriq3	Zbtb43
Pabpc4l		Zfp114	Gnaq
Pappa2		Rnf121	Kif5b
Ccser1		Taok1	Sp2
Pim2		Arrdc3	Per3
Nxpe4		Gm4131	Atad2b
Hk2		Prlr	Mthfsl
Gm6970		Timmdc1	Fam110c
Dnal1		Sncaip	Gjc3
Nxf3		Apex2	Runx2
Nol4l		Papss1	Arhgef17
Scn5a		Camta1	Acvr2a
Itgav		Agbl3	Adra2b
Slc16a6		Ubqln3	Tex26
Snx33		Dedd2	Cep170
Irs2		Dlgap2	Asb1
Coro1c		Dixdc1	Ints9
Serpinb9		Astn1	Mmp10
Rs1		Grm1	Tcp11l1
Zbtb40		Sar1a	Golm1
Kctd16		Wdr41	Cbln1
Tnfrsf11b		Gm8094	Tenm1
Akap11		Cpped1	Ermn
Zswim5		Zbtb20	Zfp597
Fez2		Ttn	Fgf9
Cnr1		Pde10a	Ap1s3
Aph1b		Prkn	Aff1
Reps2		Slx4ip	Slc39a10
Grhl2		Pabpc4l	Mrgprx2
Treml2		Elavl2	Fam160a2
N4bp1		Atp2b2	Nim1k
Abat			Smg7
Trio			Usp47
Nr1d2			Mdm4
Sp1			Lck
Ppap2b			H2-Q6
Nipal2			Fgf12
Msr1			Ccdc88c
Wdr37			Calm3
Alg11			Hopx
Basp1			Zfp618
Atxn3			Sugp2
Wdr78			Mrm1
Irgm2			Cr2
Zc3h12b			Rhou
Fnd3c2			Scgb2b26
D030056L22Rik			Vash1
Rsad2			Rnf44
Zic1			Clock
Dab2ip			Tmem127
Whsc1l1			Crkl
Nr2c2			Slc22a5
Dhx37			Emb
Zbtb41			Cacnb4
Reln			Zfp870
Cpeb2			Slc1a6
Gabrb3			Brms1l
Slc26a3			Cpne3
C87436			Dspp
Abhd13			Gpr89
Il10rb			Rasef
Rnf24			Arl4d
Gm14139			Fnbp1
Kcnj16			Angptl2
Bbx			Ssx2ip
Pi15			Lmtk2
Plagl2			Aldh5a1
Il1r1			Ptges2
Mlycd			Rap1gap2
Lhx3			Arhgef38
Aqp9			Pan3
Hspa9			Nudcd3
Arsb			Tbl1xr1
Flt3			Magi2
Nsd1			Wasf2
Ccser2			Klf14
Fam210b			Ndn
Pgbd5			Serpinb8
Ppp3ca			Ecm2
Ids			Cacna1d
Arhgef7			Rims1
Tbcel			Ctnnd1
Ppm1l			Arl5c
Tmtc1			Nav3
Usp53			Ric3
Sh3pxd2b			Pak2
Rhoa			Vps37b
Mlec			Phkb
2410127L17Rik			Hs3st3b1
Hmbox1			Pxdn
Tyrp1			Hey1
Stk35			Tns4
Aph1c			Snx31
Hipk1			Hnrnpr
Brwd1			Mtfr1
Zkscan1			Zdhhc23
Prrx1			Ehf
Cald1			Efemp1
Usp42			Sult1b1
Fubp3			Slc37a2
Zeb2			Foxj3
Dcaf10			Gphb5
Trip11			Atg2b
Ghsr			Ndrg1
Fjx1			Shprh
Mal2			Kcnj3
Strip2			Nrl
Zmym4			Krtap4-13
Sfxn5			Ei24
Ubxn1			Lin7c
Zbtb26			Med12l
Scn3b			Ifna12
Fam46c			Ing5
Ssr3			Ccdc141
Slc16a7			Cbl
Scgb2b21			Herc6
Phf12			Ccdc85c
Begain			Dlgap1
Ctdspl			Ncdn
Enam			Zfp799
Mex3b			Tcaim
Btbd7			Ivns1abp
Ldoc1			Pcsk2
Gpr6			Lin7a
Fam53c			Lcp2
Arfgef2			Pxylp1
Zbtb25			Plekhg1
Dclk1			Snapc1
Grk5			4931406C07Rik
Ralgapa2			Lgi2
Mme			Galnt7
Slc1a2			Chmp4b
Rock2			L2hgdh
Rel			Katnal1
Pigs			Thap1
Crp			Vapb
Ltbp2			Calb2
Tnpo1			Ncam1
Bcl2l11			Slc25a44
Trim67			Mdga2
Epm2a			Sema3g
Mapre1			Rin3
Parg			Asxl3
Mga			Bcorl1
Gabre			6030458C11Rik
Limd2			Dnajc18
Pi4k2b			Ppp1r26
Mdn1			Kcnc2
Adam19			Cpd
Hsf3			Asah2
Casp2			Zzz3
Mtr			Irak2
Celsr2			Lrrc23
Pts			Scml4
Cggbp1			Tgfbrap1
4732440D04Rik			St8sia3
Gm17067			Rapgef3
Zkscan2			Fam124a
Polr2e			Apc
Got2			Stau2
Slc19a3			Slc43a2
Rbpj			Ntn1
Taf1d			Syt7
Syne3			Amer2
Cers2			Atxn7l3b
Polr3g			Ckap4
Klrb1b			Dnajc3
Tmem132a			Spire1
Bcl7c			Slx4ip
Cntn2			Srgap1
Ipmk			Memo1
Rnf169			Ndufs6
Rps6ka5			Echdc3
Rac1			Igf2
Wdr19			Rims3
0610030E20Rik			Rab39
Fbxl3			Slc9a1
Galnt10			Ak3
Trhde			Ncoa2
Pvrl1			Qk
Man2a2			Prr3
Lrrc14			Mphosph9
Mctp2			Srsf6
Eda2r			Tmtc4
Chst3			Golt1b
Shisa6			Piwil1
Sult2a4			St8sia1
Ccdc94			Lce1k
Tmbim1			Psd4
Lypd3			Scrt1
Pde7a			Scamp5
Papss1			Ywhaz
Mpzl2			Pm20d2
Zbtb43			Dsc1
Gnaq			Zc2hc1a
Setd7			Rps6ka3
Vangl1			Rab11fip5
Cfl1			Pcgf5
Naa30			Hic2
3110035E14Rik			Rxra
Pcdh9			Otud6b
Mtx3			Aasdh
Mon2			Pald1
Adam3			Kank4
Cwf19l2			Nrarp
Nfya			Uprt
Dcun1d3			Cdc6
Cldn1			Tmem241
Vmn1r180			Ubxn7
Slit2			Chrm3
St8sia6			Rabgap1l
Enpp2			2610002M06Rik
Kif5b			Arhgef37
Sp2			Gpd2
Npbwr1			Cldn4
Mcph1			Art2b
D430041D05Rik			Sntg1
Ntrk3			Slc29a4
Appl1			Blcap
Slc16a13			Dpys
Rasd2			Lca5
H2-Q1			Tiparp
Prkar2b			Pde4b
Ptplad2			Wdr41
Phf20l1			Emc8
Per3			Shq1
Ndfip1			Zdhhc17
Cts8			Hnrnpdl
Zfp292			Col14a1
BC003331			Mau2
Kdm5a			Agtpbp1
Atad2b			Dusp11
Ss18			Ube2z
Wdr54			C3ar1
Zgrf1			Nsl1
Mthfsl			B4galnt3
Fam110c			Naa50
Clcn7			Numb
Gjc3			Zfp111
Pramef8			Syt13
Usp20			Fen1
Cd59a			Gm6377
Sele			Suco
Slc36a1			Wnt5a
Runx2			Dgkh
Htr1b			Slc17a4
Sdc3			Dgki
Sv2c			Prdx6
Pars2			Nadk2
Ube2e2			Rfc1
Wwc2			Zfp422
Arhgef17			Calcrl
Foxp2			Lrrcc1
Cdh10			Nfx1
Phtf2			Zfand4
Fubp1			Rragd
Itk			Ccdc158
Tor3a			Rassf9
Rnf219			Fbxo16
Tktl1			Ank2
Sbk3			Psmf1
Fras1			Ccdc88a
Sfmbt1			Pde1a
Gm10545			Atf6
Npc1			Dlg5
Dennd5b			Rpl22
Tacr2			Rbm4
Rab32			Mob3a
Plekha8			Rnf146
Iqsec3			1700019D03Rik
Hoxb7			Bcl10
Actn1			Dnaja3
Gm9825			Endod1
Supt16			Acsm2
Rbm41			Star
Gatad2a			Pter
Qtrtd1			Mtpn
Acvr2a			Morc3
Tie1			B4galt1
Cd24a			Magi1
Hpca			Zfp114
Pmaip1			Cd36
Ms4a1			Tanc1
Slc35e1			Ffar3
Flcn			Sdk1
Zfp317			Slc16a10
Srgap2			Smarcal1
Hmg20a			Wac
Zfp790			Cntln
Diap2			Vps26b
Anp32a			Clec14a
Bard1			Ntn3
Myo6			Cadm3
Tril			Gtf3c4
Etl4			Traf3ip1
Igdcc3			Gbp9
Cgn			Arpp21
Otud7b			Mcmbp
Hmgb1			Col22a1
Tcf7			Slc7a13
Mtss1			Dedd2
Adra2b			Sbk2
Ocrl			Pnpla8
Pcdha10			Slc2a13
Tex26			Nr1i2
Prmt8			Tor1aip1
Tbc1d22b			Igf2bp3
Amd2			Nfatc2
Hiatl1			Baalc
Pigm			Krtap6-5
Pura			Dip2c
Ino80d			Ccnd1
Prdm15			Samd3
Dennd6a			Dlgap2
Cep170			Nlgn1
Zfp457			Uhrf2
Asb1			Igsf23
4930544L04Rik			Endov
Ints9			Gm21992
Spen			Uggt1
Camsap2			Gabrb1
Tmcc3			Nip7
Myo9a			Chpt1
Gm9938			Ski
AA474331			Mns1
Rnf216			Kif11
Fam122b			Cobl
Six6			Frmd8
Lrrc3			Rbm39
Scaf11			Gspt1
Csnk2a1			Grik2
Ubl3			Trub2
Dr1			Pdgfrb
Ppp1r14a			Rbm18
Mmp10			Tmod2
Gm6871			Gpld1
Hsd17b12			Metap1
Igsf3			Stk3
Peak1			Dido1
Znfx1			Ube2b
Rnf8			Reep3
Tcf25			Myo5a
Prpf4b			Arhgap27
Rapgef5			Dennd6b
Rcan1			Paip1
Nup62cl			Ap2m1
Zbtb16			Sapcd2
Zfp445			Ubac1
Mrgprb1			Guf1
Tcp11l1			Uros
Fosb			Maob
Zcchc24			Dnm1l
Sftpd			Dlst
Gas1			Pde12
Cdk5r1			Emc10
Golm1			Vwc2
Cbln1			Zfp787
Mcur1			Zbtb24
St8sia4			Tsc22d2
Galnt16			Plaa
Slc34a2			Inip
Sult2a3			Apex2
Tubal3			Mms19
Plxdc1			Amph
Tenm1			Xbp1
Ldlrad2			Dph3
Pde4d			Knstrn
Ermn			Actr10
Ccdc127			Mrpl15
G3bp2			Dnase1l3
Stk31			Iqcg
Gm9925			Pias3
Tollip			Snrpn
Carf			Mul1
Cacna1a			Lpar1
Ehd1			Tmem177
Rbm34			Mrpl17
Necab1			Ints10
Psmc6			Mthfsd
Tnfrsf8			Epn2
Sox6			Amy2a2
Ptprb			Amy2a4
Zfp597			Amy2a3
Katnbl1			Umps
Pam			Cops7b
Fgf9			Macc1
Rnf41			Rnf130
Tmem8b			Dcc
Adcy1			Hnrnpc
Ap1s3			Sod2
Itgb8			Tbcc
Stx17			Sdc4
Lrrk1			Rex2
Aff1			Patj
Ubash3b			Kbtbd6
Rgs16			Itsn1
Pla2r1			Vamp4
Gm28048			Nsd2
Zfhx4			Usf3
Slc39a10			Coq8a
Sec14l5			Relch
Cmip
Fndc3a
Wdr11
Rab11fip1
D130043K22Rik
Vkorc1
4930519G04Rik
Parva
Klhl32
Ypel3
Zranb3
Anapc16
Mrgprx2
1700049G17Rik
Fam160a2
Hoxd10
Frzb
Ube2n
Hrh2
2210418O10Rik
Anapc1
Gsr
2310016G11Rik
Gm14296
Nim1k
Shc3
Cd46
Esp36
Cd200
Bag4
Nampt
Dag1
Ric8b
Smg7
AI607873
Grb7
Fam178a
Hspa12a
Stil
Dpysl2
Dapk3
Slc38a8
Tmem260
Smyd3
Crtc3
Ndst3
Usp49
Proz
Gm340
Smim17
Usp47
Mdm4
Faxc
Ptgfr
Gm3159
Hspd1
Sarnp
2610001J05Rik
Zfp169
Golga7
Fam171a1
Rbm20
Itga4
Morf4l2
Ms4a2
Tmem194
Rab40b
Atp6v0a2
Pbx3
Chmp7
D430019H16Rik
Klf7
Mbnl2
5830411N06Rik
Lactb2
Dsp
Prepl
Elf4
Ssb
Lck
H2-Q6
Smek2
Mxd4
Spast
Rcor1
Slc30a4
Cs
Xlr
Rbfox1
Gm5458
Pkia
Zfp72
Rbm14
Uevld
4632428N05Rik
Syt2
Atp8a1
Trim36
Zfp747
Gabpa
Aldh4a1
Mettl20
Stmnd1
Atp7b
Klra10
Fbxo41
Tmtc2
Kcnd3
Sec11c
Trpm1
Fmnl2
Cd300lf
Fbxo7
Lamtor3
Pfkfb2
Tenm3
AW549877
Atad1
Pcdhb14
Eef2k
Dync1li2
Emc6
Fam96a
Scd2
Larp1
Fgf12
Osbpl3
Bloc1s6
Mblac2
Peg3
Man1a2
Ccdc88c
Akap13
Tmf1
Tomm20
Twsg1
Frmd3
Samhd1
Cth
Tex24
Dazap2
Fam57a
Chodl
Rtp2
Ttc4
Coro2a
Ikzf5
Dhx35
2700081O15Rik
Arl10
Rassf3
3110052M02Rik
Fam213a
Cnst
Mak16
C030039L03Rik
Prpf40a
Arntl2
Emx2
1700037C18Rik
Zcchc2
Gm2381
Arfgef1
Pgr
Nvl
Ndfip2
Calm3
Ogt
1700102P08Rik
Tbccd1
Hopx
Gm14698
Nova1
Ccdc170
Ggta1
Zfp618
Mprip
Sugp2
Smyd4
Caprin1
Trem3
RP23-408P8.1
Pga5
Gpr143
Zmym2
Rgs6
Nfix
Clptm1l
Hdgfrp3
Gm3127
Slc25a22
Chrnb2
Tmem181a
Gpr146
Mrm1
Txlng
Ptpn1
Pcdh7
Abca6
Ugp2
Ctse
Cachd1
Hgd
Gm10010
Mtfmt
Cr2
Irf2bpl
Vmn2r1
Igf2bp2
Nrp2
Papolb
Rtn3
Paqr8
Lrrc47
Gm12429
Mixl1
Slc30a7
Gm21598
Gm13298
Gm20938
Pdyn
Copa
Opn3
Tdrp
1700028P14Rik
Homer2
Slc23a2
Pop7
Gm10662
Gm5891
Erc1
Dnm1
Mbtps2
Styxl1
Hoxa13
Ppp2r3c
Rhou
Rmnd5a
Gm12695
Tet3
Cdc5l
Ccdc126
Rpe
Eif2s3x
Neo1
Fbxo10
Scgb2b26
Mtdh
Vash1
Gm3424
Gm5795
Vcpkmt
Rnf44
Tnfrsf23
Wipf1
Stk32a
Ebf3
Clock
Ikbkg
Map4
Prr16
Rbm43
Spata22
Gm8246
Satb1
Rbm12
H6pd
Tnik
Rims2
Ppm1b
Ptcd1
Tbl2
Spag9
Cdc27
Tmem127
Cd86
Spsb1
Arglu1
Layn
Pskh1
Mical2
Cyp2j5
Iqub
B3gnt2
Pdcd11
D5Ertd579e
Pcdhb19
Cmpk2
Dync2li1
Zdhhc24
Gm7876
Gm3182
Rnf20
Gm3411
Sgcd
Slc15a4
Crkl
9830147E19Rik
Slc22a5
Gm3476
Prr5l
Glyr1
Ptprm
Emb
Gm8159
Gm8297
Gm3594
Gm21103
Cacnb4
Mrgprd
Plxnc1
Zfp870
R3hcc1l
Gsk3b
Ablim1
BC048507
Slc1a6
Brms1l
Ptprc
[truncated: 4,760 more rows]

## Sheet: 1298-5p
TargetScan	miRDB	miRWalk	Candidate target genes
Lpp	Cyp1a2	Entpd5	Rc3h1
Klf12	Nkd1	Lpin1	Nacc1
Rc3h1	Tent5d	E2f6	Irs1
Gnaq	Tmem100	Vrk1	Ipmk
Nacc1	Eif4enif1	Zdhhc23	D1Ertd622e
Irs1	Vmp1	Ccnt1	Osbpl6
Vldlr	Cox17	F2r	Skil
Ipmk	Slc46a3	Fos	Eif4enif1
Chic1	Neo1	Prkce	Cox17
AI317395	E2f4	Timp2	Apc
Otud1	Rc3h1	Gfpt1	Gabrb3
Setd7	Egf	Sinhcaf	Drosha
D1Ertd622e	Otud1	Fzd3	Stam
Psmb11	Dach1	Cbfb	Cbx6
Sorl1	Fabp5	Clstn2	Agfg1
Osbpl6	Utp14b	Tnfrsf22	Itga6
Erbb4	Snap25	Mrps17	Lrrtm3
Skil	Tssk4	Clmn	Cybb
Ept1	Armc8	Pip4k2b	Edem3
Eif4enif1	Lrrtm3	Klhl32	Dhx15
Socs6	Tfpi	Kazn	Prdm4
Cox17	Sp9	Apold1	Ube2n
Apc	Guf1	Crppa	Serpinf2
Abi2	Serpinf2	Slc7a1	Lrrfip2
Cers6	Tmem211	Ncam1	Fbxo42
Gabrb3	Xk	Dlat	Lsm11
Sh2d4b	Cntn1	Pnma3	Zcchc14
Gnaz	Agfg1	Cmtm4	Akap10
Atp2b2	Synm	Scai	Vmp1
Ccnt2	Lrp2	Klhl17	B3galt1
Drosha	Irs1	Scx	Otud1
Stam	Osbpl6	Rrp12	Atp2b2
Rbm26	Prdm4	Rwdd4a	Rbm26
2023-09-12	Tenm2	Gpr152	Pde4d
Cbx6	Zcchc14	Dnm1	Mep1a
Agfg1	Ano3	Rbm4b	Mlec
Usp7	Pabpc6	Grm5	Klf12
Itga6	Tspan7	Pigk	Vldlr
Plet1	Arhgef4	Gria1	Chic1
Zfp704	Tfap2b	Ppp1r1a	Erbb4
Lrrtm3	Eml4	Tcf25	Gnaz
Pde4d	Pramef8	Tmcc1	Zfp704
Caps2	Selenoi	Mc1r	Bbc3
Fbxo3	Runx1t1	Dag1	Gskip
Cybb	Pnkd	Asb4	Flrt1
Inhbb	Rarb	Tmem186	St7l
2510009E07Rik	Slc30a5	Ptgr1	Cntnap2
Edem3	Sema5a	Cers4	Elavl1
Sugt1	Zfpm2	Mrpl49	Armc8
Naa15	Pcdh15	Zfp618	Guf1
Bbc3	Cybb	A3galt2	Tmem211
Pik3cb	Map2k6	Zfp563	Cntn1
Fam81a	Srpk2	Zbtb16	Selenoi
Dhx15	Appl1	Krtap1-4	Pcdh15
Secisbp2l	Nrip1	Ppm1h	Nrip1
Baz1a	Cpeb4	Plxdc1	Gpcpd1
Arhgap20	Nufip2	Kirrel	Kmt5b
Zfhx2	Ipmk	Ttc12	Mosmo
Rnf20	Mcfd2	Rassf2	Zbp1
Prdm4	Cebpz	Ush1g	Spsb4
Ube2n	Vps16	Ralgapa1	Ipcef1
Tgfa	Mob4	Usf3	Slc6a17
Atg2b	Rpe	Csnk1g3	Zdhhc20
9030612E09Rik	Atp1b1	Elavl1	Il17rd
Lin28a	Tet2	Hgf	Arhgap15
Smndc1	Trim2	Dsc3	Npr3
Immt	Taldo1	Ccdc92b	Ntrk2
Mnt	Stam	Pknox2	Tmem196
3110039M20Rik	Arid2	Rab27b	Dgkd
Cst6	Adipor2	Pomgnt2	Eya4
Pten	Gabrb3	Engase	Rab6b
Serpinf2	Gpcpd1	Zfp866
Foxk2	Thoc2	Ccser2
Gskip	Gucy2g	Ildr2
Bmp7	Chmp5	Rgs8
Suv420h1	Fam129a	Dedd
Med6	Rab2a	Gramd1b
Timm8a1	Reck	Gramd2
Flrt1	Brinp3	Higd1a
Rab3il1	Retn	Slitrk3
Lrrfip2	Kif14	Atat1
Itga1	Grem1	Arpp19
Fbxo42	Trhr	Prok1
Hoxa10	Nr6a1	Ppcdc
Bclaf1	Rbm26	Lysmd4
Mep1a	Paxbp1	Enpp4
Fxr1	Edem3	1700049E17Rik2
Itgb1bp1	Cntn5	Nrip1
Slc24a4	Kmt5b	Robo2
Gpr45	Zfp654	Tmem164
Lsm11	Drosha	Gnaz
Zcchc14	Skil	Slc39a3
Cyp51	Usp47	Npy5r
1810013L24Rik	Trp63	Mzt2
Akap10	Rims2	Nsg1
Igdcc3	Stx8	R3hdm2
Rab11fip1	Clec4a2	Scml4
Otp	Zbtb10	Rsrc2
Vmp1	Ifi214	Samd8
Taf1d	Phc3	Arhgap1
Col8a2	D1Ertd622e	E2f3
Dcc	Hoxd12	Zfp512
Ppp2r2c	Itga6	Zdhhc20
B3galt1	Adam30	Rab3c
3830406C13Rik	Lsm11	Treml2
Ulk4	Mosmo	Fdft1
Skap2	Apc	Ptk2b
Mlec	Kbtbd8	Fam107a
Slc11a1	44986	Mbnl2
Masp2	Shox2	Pak5
St7l	Rpgr	Fez2
Mtcl1	Arfgef2	Nudt18
Mars2	Synj2bp	Sv2b
Pla2g12b	Zbp1	Zfand6
Wdr41	Usp49	Uhmk1
C1qb	Ppp2ca	Kctd15
Cntnap2	Ugt3a2	Prox1
Smyd3	Epha5	Zfp474
Gm16314	Papss1	Rnf214
Tmem206	Gap43	Tcf4
Elavl1	Speer1	Tmem44
	Spsb4	Fam171a1
	Bcat1	Tent2
	Ipcef1	Zfp248
	Spn	Zfp629
	Mlec	Kdm3a
	Phldb2	Kat5
	Thsd7a	Slc35a3
	Tbx15	Plaat3
	Caprin1	Kcne1
	C330018D20Rik	Ubtf
	Ppa1	Iftap
	Med17	Rapgef1
	Ralgps2	Abca8b
	Vsx1	Gosr2
	Heph	Slc39a11
	Slc6a17	Flt1
	Smad3	Kdr
	Edn1	Ssh1
	Ch25h	Slc35f3
	Adam9	Ggnbp2
	Tab3	Nlgn2
	Magi1	Chtf8
	Tma7	Mrpl3
	Cbx6	Cthrc1
	Ube2n	Tmem229b
	Blnk	Htr4
	Akap10	Malt1
	Mfhas1	Rnf122
	Vcan	Mdga1
	Gng2	Bspry
	B3galt1	Plekhn1
	Zdhhc20	Tmem170b
	Hook3	Pcgf5
	Atp2b2	D430041D05Rik
	Klhl2	Rragd
	Bloc1s6	Eif4g3
	Ythdf3	Tmem245
	Ifng	Gm39653
	Mfsd4b1	Kif28
	Abhd17b	Gm14569
	Il17rd	Plin4
	Arhgap15	Mthfsd
	Sec22a	Zdhhc3
	Fmo9	Mtmr3
	Fbxo42	Syt7
	Ablim1	Tpd52l2
	Lrrfip2	Egr2
	Atp1b3	Meaf6
	Npr3	Gm14410
	Cdc42se1	Dixdc1
	Pde4d	Elavl2
	Ntrk2	Kif2a
	Slc25a24	Anks1
	Rapgef6	Slc29a1
	Mep1a	Fam187b
	Grb2	Arl10
	Cdhr3	Htr6
	Tmem196	Btbd8
	Cd69	Sema4d
	Dmtn	5430403G16Rik
	Sox1	Gm2007
	Ndst3	Gm33989
	Arl5b	Kdm2b
	Hira	Tmem196
	Fam136a	Tmem144
	Dld	Atp13a2
	Mfap3l	Elf4
	Nacc1	Fbxw21
	Fam160b2	Zfp287
	Pan3	Acads
	Pclo	Adcyap1r1
	Dgkd	Adrb1
	Eya4	Angpt2
	Elk3	Atm
	Dhx15	Bach1
	Smg7	Bard1
	Fam133b	Bcl6b
	Rxfp2	Birc6
	Mkks	Casp2
	Vps41	Cbr2
	Rab6b	Cdx4
	Hapln1	Cenpb
		Chga
		Cntn1
		Crp
		Ctf1
		Cycs
		Dck
		Dnase1l3
		Reep5
		Dtnb
		Ehf
		Eif4e
		Epha8
		Eps15
		Etv1
		Frat1
		Fzd7
		G6pdx
		Gabra2
		B4galnt2
		Gja8
		Cmklr1
		H2-T3
		Hcfc1
		Foxn1
		Hmgb3
		Ifit2
		Il1r1
		Il7
		Impact
		Stt3a
		Kcna2
		Kcnb1
		Kcnd1
		Kcnn4
		Kcns1
		Krt4
		Lhx1
		Lrp6
		Alad
		Amacr
		Man2b2
		Masp1
		Mcm7
		Mdm4
		Mep1a
		Met
		Cxcl9
		Mmp8
		Mnat1
		Enah
		Ndrg1
		Nme1
		Ints6
		Ogn
		Tnfrsf11b
		Pak3
		Pax3
		Igbp1
		Enpp1
		Pdx1
		Pik3cd
		Pkia
		Pkib
		Serpine1
		Pmp22
		Phox2b
		Pou3f3
		Ppp3ca
		Ptgfr
		Twf1
		Cavin1
		Rai1
		Rgs5
		Rpia
		Sap18
		Ccl22
		Nptn
		Sgpl1
		Tra2b
		Sla
		Sms
		Sp4
		Stat1
		Tal2
		Tead1
		Tfam
		Tle3
		Ran
		Tnfrsf8
		Psmd3
		Vcp
		Vipr2
		Zfp46
		Zfp92
		Zic1
		Abcg1
		Adam11
		Akap4
		Alcam
		Ap1g1
		Ap3b1
		Apbb2
		Atp10a
		Bmp15
		Smyd1
		Chic1
		Cask
		Runx2
		Cbfa2t3
		Ccnd2
		Entpd2
		Cd8a
		Cish
		Igf2bp1
		Creb1
		Dpysl2
		Csf2
		Ctbp2
		Dlx1
		Dpp6
		Drd1
		Drp2
		Emx2
		Erbb4
		Celf2
		Eya3
		Eya4
		Fem1b
		Fkbp4
		Frk
		Fut9
		Gabra4
		Galr2
		Gdf11
		Gfra1
		Gnai3
		Lpar1
		Npbwr1
		Gsta3
		Gzme
		Gzmg
		H2-Q2
		Hfe
		Hipk3
		Hnrnpab
		Hp1bp3
		Ifit3
		Igf1r
		Itk
		Jun
		Jup
		Sspn
		Krt10
		Lipe
		Zbtb7a
		Mafk
		Mecp2
		Mog
		Cd200
		Mpeg1
		Mpl
		Myd88
		Nek2
		Nkx3-1
		Sqstm1
		Pcsk6
		Pou2af1
		Pou2f1
		Pou2f3
		Ppm1b
		Ptp4a1
		Pxn
		Rad51d
		Rasgrp1
		Rev3l
		Rfxank
		Rpa2
		Khdrbs1
		Apcs
		Selp
		Cyfip1
		St8sia1
		Sin3a
		Slc34a2
		Smpd1
		Serpinb8
		Spin1
		Stk16
		Strn
		Surf4
		Sdc4
		Tal1
		Tbx4
		Tcf3
		Timm44
		Tle4
		Tbpl1
		Tnc
		Trap1a
		Xirp1
		Zfp106
		Zfp26
		Zfp41
		Amfr
		Cdh20
		Dlg2
		Pacsin1
		Sgcd
		Sgcg
		Spry4
		Cop1
		Decr2
		Slc7a11
		Cln8
		Eif2s3x
		Add2
		Gla
		Eif4g2
		Flt3l
		P3h3
		Rora
		Cxcl12
		Irf4
		Klf10
		Vldlr
		Trp53bp1
		Yme1l1
		Pign
		Peg12
		Nagpa
		Hk2
		Mocs2
		Prpf4b
		Rax
		Nr1h3
		Ermap
		Pde7b
		Plcl2
		Zfp292
		Zbtb18
		Rbp3
		Tmprss2
		Atp11a
		Bnip2
		Sdcbp
		Rab33b
		Vti1a
		Htatip2
		Cav2
		Srpx
		B4galt2
		Rab11a
		Zfp316
		Copg1
		Icos
		Mre11a
		Gpat4
		Sema6a
		Ywhab
		Phc2
		Tbc1d8
		Egr3
		Prpf40a
		Nfat5
		Omg
		Gabbr1
		Dll4
		Sfmbt1
		Crtam
		Smad9
		Slc2a8
		Uso1
		Olfm1
		Plek
		Abcb10
		Acin1
		Thsd1
		Rpl21
		Ptpn9
		Kcnj1
		Tmem115
		Cdh13
		B4galt6
		Foxo3
		Ncoa4
		Zfp113
		Mtch2
		Dstn
		Cldn18
		Stx5a
		Ovol1
		Mast1
		Pex3
		Hacl1
		Psrc1
		Med8
		Cdc42ep4
		Magea1
		Magea5
		Tmem9b
		Htr3b
		Trpm5
		Grpel2
		Sec61a2
		Tnip1
		Klf13
		Cnot9
		Zbp1
		Hyou1
		Pard6b
		Dexi
		Slc35b4
		Mecom
		Adamdec1
		Cysltr1
		Moxd1
		Med12
		Nrip2
		Foxj2
		Dusp10
		Syne1
		Ess2
		Gprc5b
		Polr1e
		Tsc1
		Zfp110
		Prnd
		Dpysl5
		Gpm6b
		Knop1
		Ppp1r7
		Eef1d
		Rhoj
		Agtpbp1
		Rtp4
		Ube2v2
		Hacd2
		Ripk4
		Ndel1
		Nfatc4
		Zfp84
		Tfcp2l1
		Paqr4
		Ift46
		Ankrd22
		Echdc3
		Gins4
		Katnbl1
		Ppp3r1
		Col26a1
		Natd1
		Ciao1
		Mrpl17
		Mrps7
		Tmem254a
		Gng11
		Tmem167
		Chchd5
		Rgcc
		Eif1ax
		Ing5
		Mrps14
		Chmp4c
		Eid1
		Rwdd3
		Spcs2
		Col27a1
		Sltm
		Smc6
		Snx31
		4921524J17Rik
		Ccdc96
		Kcng4
		Cfap36
		Cntnap2
		Rbm22
		Ncbp3
		Baiap2l1
		Aagab
		Kctd20
		Smarcd3
		Fam210b
		Tmem88
		D16Ertd472e
		Ttc14
		Ube2g1
		Efhd2
		Psmd9
		Ccdc47
		Ctdnep1
		Zfp329
		Cap2
		Rab5if
		Rps20
		Ero1b
		Cwc25
		Tmem167b
		Kcnv1
		Saysd1
		Kctd4
		Pigm
		Ankrd39
		Mrfap1
		Alg13
		Patl2
		Ube2r2
		Msra
		Borcs5
		Nop9
		Mrrf
		Zwilch
		Ubxn2b
		Serpina12
		Rpl39l
		Ebpl
		Urm1
		Zdhhc21
		Rpa1
		Lmbrd1
		Dusp23
		Dus1l
		Cmc2
		Arv1
		Maf1
		Ydjc
		Rhebl1
		Manbal
		Zfp397
		1700008P02Rik
		Dennd6b
		Bap1
		Otop3
		Ddx51
		Ttl
		2010003K11Rik
		Golm1
		Ube2q1
		Lrrc39
		2210016F16Rik
		Ube2cbp
		Ttc9c
		Draxin
		Chrnb3
		5730455P16Rik
		Ecd
		Zdhhc24
		Ankrd33b
		Prdm16
		Tspan2
		Kdsr
		Fancd2os
		Ubqln5
		Phf6
		Selenoi
		Septin12
		Otud1
		Noxred1
		Arhgap42
		Rnf215
		Atp5h
		Arhgef3
		Dram1
		Tns1
		Ppp1r12a
		Gtf3c2
		Epn3
		Ist1
		Cyb561d1
		Dusp11
		Jmjd8
		Tpx2
		Trub1
		Scaf11
		Supt7l
		Xpo5
		Wdr89
		Dusp3
		Faim2
		Brap
		Tmem87b
		Exosc6
		Adipor1
		Tmem135
		Ndc1
		Cnih3
		Ptchd4
		1700037C18Rik
		Dcbld2
		Cybrd1
		Ppp2r1b
		Krtap21-1
		Micu2
		Zdbf2
		Psd2
		Jakmip3
		Steap2
		4931406B18Rik
		Armc8
		Robo4
		Dock8
		Stk40
		Zc3hav1
		Hnrnpr
		Xrcc3
		Terb2
		Cep72
		Lrrc15
		Ppp4r4
		Mgme1
		Mau2
		Nipal3
		Ppp6r3
		Rasgef1c
		Lratd1
		Pomk
		Lrrc74b
		Fam228a
		Cep57l1
		Tmx4
		Uhrf1bp1l
		Gns
		Klf17
		Lca5
		Cdyl2
		Ap3m2
		Styxl1
		Mospd2
		Arfip2
		Rnf225
		Bcas1
		Kcnk10
		Cutal
		Utp23
		Lsm6
		Zcchc4
		Saal1
		Cdk5rap3
		Slc19a3
		Polh
		Jdp2
		Kcnmb1
		Ctns
		Fstl3
		Gtf2a1
		Bicc1
		Vps37a
		Peli2
		Med15
		C1galt1
		Lrp8
		Rtn3
		Tcf23
		Nolc1
		Lmod1
		Trim16
		Trim33
		Mcoln1
		Lyve1
		Slc5a5
		Prss29
		Pip4k2c
		Elmo2
		Asb7
		Srgap3
		Mmp28
		Kcnn3
		Acss1
		Baalc
		Hecw2
		Eea1
		Ccdc9b
		Atg9b
		Higd1c
		Osbpl8
		Maml3
		Tmem178b
		Scube3
		Wapl
		Pigu
		Dbx1
		Phactr1
		Slc25a42
		Trpv5
		Gucy2f
		Cdsn
		Septin11
		Olfr212
		Nsrp1
		Dtx3l
		Arhgef39
		Gas2l2
		Amt
		Gm5622
		Ttll4
		Ddi2
		Fam149b
		Methig1
		Pitpnm3
		Krtap31-2
		BC053393
		Pde1c
		Dnm1l
		Lin28b
		Lrrc14b
		Bbs1
		Rnf166
		5730507C01Rik
		Rab11fip2
		Slc6a21
		Yeats2
		Pak6
		Phactr2
		Spata13
		Slc30a10
		Elapor1
		Zfp568
		Pgr15l
		Gfod1
		Tmem211
		Kdm7a
		Garem1
		Arl14epl
		Nom1
		Myrf
		Iqgap3
		Kcnk6
		I830077J02Rik
		Kcnk9
		9230019H11Rik
		Ldc1
		Ms4a15
		Atp2b2
		Nfatc2
		Baiap2
		Csf1r
		Marveld2
		Fnbp1
		Tom1l2
		Triobp
		Cep350
		Spink14
		Wdr37
		Klhl20
		Kcnj10
		Zfp784
		Slc30a2
		Zfp606
		Peg10
		Slc6a18
		Fancc
		Prss57
		Rorb
		Dusp16
		Bdnf
		Gypc
		Lyrm9
		Cbx5
		Zzz3
		Zdhhc22
		Tubb1
		Pard3b
		Taf4
		Arfip1
		Ipo8
		Map7d2
		Otud4
		Mamdc4
		Dpy19l4
		B3glct
		D5Ertd579e
		Hpse2
		Trim55
		Fam217b
		Atf6
		Mphosph9
		C9orf72
		Stxbp5
		Chd2
		Vma21
		Kidins220
		Bcr
		Dip2a
		Ccdc15
		Nin
		Brwd3
		Tomt
		Terf2
		Liph
		Rbck1
		Smcr8
		Myorg
		Trerf1
		Myof
		Mrap2
		Clec2l
		Ccdc8
		Ifit1bl1
		Trim9
		Dclre1c
		Dcx
		Ddx6
		Sprtn
		Khdc1b
		Mfsd4b5
		Brd3
		Dab2ip
		Pced1a
		Aldh7a1
		Gspt1
		Cdv3
		Tomm5
		Lpgat1
		Smim13
		Cyren
		Bean1
		Pcdh15
		Apol11b
		Syce1
		Akain1
		Nucks1
		Gse1
		Spopfm2
		Wac
		Grip2
		Cd36
		Nol9
		Hopx
		Zfand2a
		Fam78b
		Mroh1
		9330159F19Rik
		Exoc7
		Ccdc71l
		Mtx3
		Gm8267
		Tmem92
		Ralyl
		Smim10l1
		Pgam5
		Fam102b
		Tmem273
		Wnt7b
		Abcc4
		Nfatc1
		Cers3
		Zfyve27
		Sec22c
		Tsr2
		Mosmo
		Nsun6
		Myh15
		Tnfaip3
		Kat14
		Zfp280c
		Tbc1d31
		Vps50
		Zfp764
		Ankrd50
		Kmt5b
		Mtbp
		Socs2
		Ipcef1
		Trim66
		Slc14a1
		Rbms3
		Tmigd3
		Zfp970
		Homez
		Frmd4a
		Phka2
		Dcun1d4
		Pag1
		Fsd1l
		Arhgap32
		BC049352
		Osbpl5
		Acly
		Cacng5
		Tti2
		Zfp963
		C1qtnf6
		H60c
		Yipf2
		U2af2
		Zfp976
		Susd6
		Gm14322
		Celf1
		Cd84
		Osbpl1a
		St6gal1
		Ndor1
		Zfp82
		Mtfr1
		Slc7a7
		St7l
		Ankrd66
		Gm4724
		Zfp672
		Gm19345
		Gabpb1
		Sec1
		Wnt5b
		Cxadr
		Ms4a2
		Nxf1
		Prn
		Kbtbd12
		Slc25a44
		Ddx46
		Cck
		Pafah2
		Dhx32
		Npr3
		Rbfox2
		Brd4
		Tgfb1i1
		Pde4dip
		Mturn
		Camk1d
		Cstf2
		Rdh13
		Zer1
		Ralgps1
		Foxj3
		Ppp1r8
		Taf1
		Thg1l
		Tbx22
		Rnf130
		Mgat4a
		Zkscan17
		Bcl2l11
		Il21
		Gpcpd1
		Foxred1
		Plpp5
		Palld
		Tspan33
		Usp3
		Aktip
		Ifi203
		Folr2
		Vezt
		Uap1
		Gm14296
		2210418O10Rik
		Trim68
		Cdkal1
		Gpr161
		Specc1
		Guf1
		Zmiz1
		1110051M20Rik
		Tcta
		Igf2
		Ddo
		Hmgxb4
		Ago1
		Traf1
		Znhit6
		Ap1ar
		Nrxn1
		Xpnpep3
		Poldip3
		Lmnb2
		Gucd1
		Peli3
		Clec1a
		Stard3nl
		Septin8
		Spef1l
		2610001J05Rik
		Krcc1
		Gata2
		Prokr1
		Slx4ip
		Phf24
		Gpam
		Mpp2
		Morn1
		Klrh1
		Nell2
		Senp5
		Fabp12
		Klf8
		Pafah1b2
		Pla2g15
		Bmp2k
		Mydgf
		Steap3
		Smco4
		Zfp704
		Adgrl4
		Bbc3
		Ms4a3
		Edaradd
		Tspan1
		Cxxc5
		Pgs1
		Stk17b
		AI597479
		Ppp1r15b
		Mmadhc
		Rcc1
		Stx12
		Slc15a4
		Spon2
		Plekha1
		Vrk3
		Oxsr1
		Il13ra1
		Pex12
		Tedc1
		Cenpo
		Desi1
		Smim3
		Ciapin1
		Mbnl3
		Vmn1r235
		Il17rd
		Trpm2
		Tango2
		Nlgn1
		Tab2
		Prom2
		Slc25a36
		Ripk2
		Wnt9a
		Lgi4
		Myrip
		Mtss1
		Ccdc92
		Ice1
		Senp1
		Map3k7cl
		Gdap1l1
		Tnrc6a
		Spsb4
		Lrrc3
		Akr1d1
		Slc5a8
		Mfap3
		Atpaf2
		Cd300ld
		Shisa2
		Nipal2
		Marchf2
		Cyp2c70
		Rabepk
		Rhov
		Tardbp
		Thumpd1
		Cngb1
		Chmp1a
		Map3k21
		Kank2
		Ice2
		Pdk3
		Rgs9bp
		Pank3
		Kdm5a
		Lemd2
		Guca1b
		Zadh2
		Cnst
		Lyplal1
		Tram1l1
		Jak1
		Lrrk1
		Apeh
		Mmgt1
		Wdr78
		Olfr1443
		Osbpl10
		Hpse
		Kcnq3
		Nomo1
		Nupl2
		Fnbp1l
		Kctd11
		Dcaf10
		Rbm45
		Neurl3
		Il1f9
		Bcl2l13
		Tmem41b
		Gramd1c
		Lgsn
		Arhgap15
		Pdxk
		Ube2z
		Mab21l4
		Dennd2a
		Kctd7
		Dstyk
		Aldh5a1
		Cabin1
		Agps
		Efcab14
		Slc9a6
		Zc3h12d
		Dock4
		Cntnap5b
		Pakap
		Frmd3
		Fry
		Tox3
		Peak1
		Gpr20
		Zfp879
		Gpr171
		Jazf1
		Gpr26
		Rab8b
		Rpgrip1l
		Tdrp
		Rab6b
		Crybg3
		Commd2
		Tmem177
		Hspbap1
		Ikzf5
		Sash1
		Swi5
		Sppl2b
		Snip1
		Heg1
		Epm2aip1
		Spty2d1
		Acad11
		Nt5dc3
		Ldhal6b
		Zdhhc15
		Mtrf1l
		Mlec
		Kctd12b
		Zfp526
		Dhrs9
		Fam171b
		Nlrp10
		Rab39
		Txnl4b
		Plxna4
		Ccdc88a
		Ubash3b
		Trmt9b
		Efcab5
		Rnf222
		Msrb3
		Lrrc58
		Cntn2
		Slc26a9
		Samd5
		Gen1
		Hykk
		Vash1
		Plcxd3
		Gpr157
		Rab5b
		Micall1
		Vangl1
		Rimkla
		9930104L06Rik
		Sun3
		Ccdc157
		Fam216b
		Dgkd
		Cdnf
		Aadacl2fm1
		Ctso
		Zscan20
		Ccdc60
		Ttll13
		Dock5
		Tmem26
		Fads6
		Arel1
		Pm20d1
		Prkaa2
		Sall3
		Cdc23
		Klf11
		Vxn
		Atp1a2
		Tnfrsf21
		Tagln2
		Gskip
		Samm50
		Rgmb
		Urgcp
		Oaf
		Pirt
		Themis
		C130074G19Rik
		Slc6a1
		Luzp2
		Zfp14
		Orai2
		Nceh1
		Zrsr2
		Slc7a6
		Tmem241
		Cnot6l
		Ttll1
		Tiparp
		Wdr92
		Hic2
		Foxn2
		Tmem64
		Me3
		Zfp599
		Pkd2l1
		Ipo7
		Syt15
		Rims3
		Smim10l2a
		Foxi2
		Marveld1
		4921517D22Rik
		Sbno2
		Mafa
		1700025G04Rik
		Tspan15
		Gmeb2
		Eif5b
		Tent4a
		Tspyl3
		Hjurp
		Nsl1
		Lrrc75a
		Jpt2
		Zfp395
		Jade2
		Ece1
		Flrt1
		Dhx37
		Opa3
		Efna5
		Acpp
		Zfp318
		Kcnk2
		Syt14
		Cacnb2
		Tmem74b
		Stau1
		Ldlrad3
		Alkbh3
		Adal
		Otud7b
		Slc6a17
		Clca2
		Lrrc7
		Hpca
		Slc5a9
		Btf3l4
		Cdk14
		Tex47
		Caln1
		Snx8
		Emp1
		Ppp4r2
		Grtp1
		Cd209f
		Npy1r
		Cbl
		Igsf9b
		Kirrel3
		Tfdp2
		Pcnt
		Tmem19
		Pqlc3
		Wdcp
		Tmem63c
		Map3k9
		Ccdc85c
		Slc17a4
		Ntrk2
		Tnpo1
		Pde4d
		Klf12
		Stmn4
		Ncald
		Dnal4
		2610318N02Rik
		Cd200r3
		App
		Ube2i
		Adgrf5
		Kcng3
		Smoc2
		Fgf1
		Myot
		Phka1
		Magea2
		Hdlbp
		Lhx9
		Acacb
		Snrnp35
		Aldh3a2
		Unk
		Arhgap24
		Ankrd17
		Slc7a14
		Megf6
		Mul1
		Arhgef10l
		AU018091
		Prrc2c
		Ggta1
		Anapc15
		Baz2a
		Gm8104
		Bbx
		Emd
		Coq8b
		Ntrk3
		Ankdd1a
		Rnf44
		Gm7995
		Gm5799
		Apobec3
		Olfr111
		Arhgap21
		Gm4631
		Gnb1
		Spocd1
		Abcg3
		Ssu2
		C2cd5
		Ano1
		Egln2
		Zfp940
		Rab30
		Meis1
		Gm14295
		Shisa6
		Tmem253
		Zfp81
		Prkn
		St8sia3
		Rfx3
		Rps6ka3
		Fam90a1b
		Inip
		Jakmip1
		Reep1
		Ergic2
		Snrnp70
		Trak2
		Map4
		Rnf111
		Mapt
		Trim65
		Zfp965
		Klc1
		Pou6f2
		Nudt13
		Rbm26
		Prr18
		Glis3
		Rbmx
		Gatb
		Pabpc4l
		Tmem214
		Limch1

## Sheet: 448-3p
TargetScan	miRDB	miRWalk	Candidate target genes
Dennd1b	Lhfp	Alkbh3	Dennd1b
Dpp10	Dennd1b	Ubl3	Kcnq4
Kcnh7	Fam214a	Hdac8	Rictor
Kcnq4	Rab12	Gm2115	Naa15
Rictor	Epha4	Nos3	Stxbp5l
Cpeb2	Kctd9	Nrl	Prkab2
Nfia	Fbxo33	Pfkfb2	Nrp1
Naa15	Socs5	Ppp3cb	Apbb2
Stxbp5l	Doc2a	Sox12	Vash2
Prkab2	Kcna4	Neu3	Bcl2
Kctd9	Auts2	Ppp1r3c	Gan
Nrp1	Paxbp1	Pfn2	Epha4
Apbb2	Rictor	Ces1g	Map2k6
Vash2	D16Ertd472e	Slc13a2	Ino80d
Lhfp	Apbb2	Tpm1	Itgav
Bcl2	Cpeb2	Supt16	Ccr5
Gan	Gatm	Rasa2	Napb
Epha4	Tbc1d19	Gpr158	Auts2
Map2k6	Tpcn1	Zc3h18	Cntnap1
Slc7a11	Prkab2	Cks1brt	Braf
Ino80d	Nfic	Nacad	Kcna4
Sh3kbp1	Bcl2	Rab27b	Zfp354b
Itgav	Hs3st5	P2ry10b	Kcnc3
Ccr5	Nrg3	Trim45	Yipf6
Napb	Kdsr	9830107B12Rik	Syt4
Klf5	Gpr158	AI593442	Kcnd1
Auts2	A830010M20Rik	Ugp2	Clcn5
Tenm1	Sestd1	Ablim1	Add1
Cntnap1	Irx2	Hmgxb4	Acvr1c
Sertad2	Tbx3	Stard4	Grip2
Tmem55a	Sbno2	Fech	Rbm41
Braf	Vash2	Zfp418	Glipr1l2
Wwp1	Wwp1	Gbp9	Tceal1
Kcna4	Grip2	Rftn1	Fam210b
Zfp354b	Bach2	Deup1	Fat3
Kcnc3	Prkcb	Olfr524	Zfp521
Yipf6	Fam168b	Pitpnm2	Pde10a
Pura	Nfia	Nr4a2	Impad1
Syt4	Nbea	Cnga3	Nbea
Kcnd1	Cap1	Fam171a1	Socs5
Clcn5	Dact1	Mettl6	Fam168b
Add1	Cdk19	Eef1a2	Kcnmb2
Acvr1c	Map3k8	Cfdp1	Kcnk3
Grip2	Arntl	Sirt3	Mfhas1
Rbm41	Wrnip1	Ufm1	Nfic
Glipr1l2	Cxadr	Inava	Mbtd1
Prkcb	Fli1	Knl1	Tmem170b
Tceal1	Lrrc57	Zxdc	Syn3
Fam210b	Zfp521	Rnf224	C530008M17Rik
Fat3	Ptbp1	Galnt2	Pcdha10
Zbtb34	Kcnmb2	Hecw2	Peli1
Zfp521	Sh3kbp1	D430041D05Rik	C2cd2
Hecw2	Azin1	Ppp1r10	Phf3
Pde10a	Adgre4	Efr3b	Ttc28
Impad1	Pip4p2	Igsf11	Fbxo33
Nbea	Calr4	Tgif1	Rnft1
Tbc1d30	Pgm3	Soat1	Prlr
Azin1	Taok1	Inppl1	Bach2
Rcor1	Otx2	Cyb561d1	Map3k7
Socs5	Pgr	Rabepk	Nrip1
Irs2	Cd36	C1s2	Ceacam19
Fam168b	Caprin1	Sik3	Hs3st5
Sestd1	Atad2b	Wdr72	Dpp6
Kcnmb2	Cntnap1	Atp11b	Mpped2
Kcnk3	Ankrd42	St3gal6	Ank2
Mfhas1	Ss18	Tom1l1	Cdk19
Nfic	Zdhhc2	Ptp4a3	Rab11fip2
Mbtd1	Sptbn4	Tbcel	Unc5a
Tbc1d19	Tceal1	Rcan2	Zfhx4
Dpp4	Syt4	Gtf2h5	Tspan2
Tmem170b	Tesk2	Arpp19	Hecw1
Syn3	Fbxl17	Prok1	Cadm2
C530008M17Rik	Bmpr1a	U2surp	D17Wsu92e
Pcdha10	Piga	Cdip1	Tbx3
Peli1	Crtc1	Armcx3	Nim1k
Vezf1	Itsn2	Zfp148	Igf1r
C2cd2	Odf2l	Brcc3	Ss18
Phf3	Btc	Wdr70	Pbxip1
Ipo7	Acvr2a	Derl3	Kcnb1
Ttc28	Ltv1	Cdca4	Gphn
Fbxo33	Cry1	Exoc1	Kdsr
Scn5a	Krit1	Zfp202	B3gat2
Doc2a	Pcdh7	Kansl1	Fzd3
Rnft1	Zzef1	Kcnc2	Daam1
Homer1	Htr1f	Tmcc3	Satb1
Prlr	Tmod3	Arhgap1	Arntl
Bach2	Gan	Atp8b4	Sirt1
Map3k7	Impad1	Sbno1	Plcxd3
Nrip1	Sec23a	E2f3	Glce
Ceacam19	Glce	Hlcs	Vstm2a
Hs3st5	Sacm1l	Rab3c	Acvr2a
Dpp6	Tpk1	Hnrnpc	Htr1f
Mpped2	Klhl5	Dennd10	Smurf1
Strn	Map2k6	Olfr701	Fbxl14
Ank2	Syn1	Fmo2	Ptbp1
2023-03-01	Iqcf3	Zfp474	Syn1
Cdk19	Phkb	Tcf4	Sp3
Rab11fip2	Tmsb4x	Cbln2	Sema3a
Unc5a	Rtn4rl1	Nr3c1	Syt9
Zfhx4	Ibsp	Lsamp	Sp4
Tspan2	Slco5a1	Urgcp	Grik3
Celf1	Arid1a	Stambp	Zfp316
Mef2c	Rnft1	Rdh11	Atp11a
Hecw1	Dpp4	Atad2b	Nav1
Klf7	Hey2	Tbc1d12	Tmem110
Cadm2	Dpp6	Nupl1	Mpc1
D17Wsu92e	Ikzf1	Ubtf	Cntn5
Tbx3	Scn3a	Slc12a6	Hectd2
Nim1k	Ttc28	Tmem127	Jak1
Lyst	Acbd3	Rexo4	Rab12
Mrpl47	Utrn	Marchf1	Klhl5
Igf1r	Elmod1	Zbtb4	Rnf19a
Ss18	Rab11fip2	Kdr	Gtf3c3
Sorl1	Pik3c2g	Stim2	Prkar2b
Pbxip1	Ube2e1	Ppp1r9a	Rtn4rl1
Kcnb1	Vezf1	Zfp286	Aida
Gphn	Rab7	Pts	Cap1
Kdsr	Iglon5	Mrpl3	Brinp1
B3gat2	Phf3	Ppargc1b	Xylt2
Fzd3	Yipf6	Rprd2	Nr4a3
Daam1	Arhgap25	1700003H04Rik	Sbno2
Slc26a7	Zfp354b	Rgsl1	Tpcn1
Ubn2	Hist1h2be	1700019D03Rik	Fmr1
Satb1	Frem3	Sntb2	Pcdh8
Tmsb4x	Mpc1	Tdrd12	Med13l
Gabra4	Btbd11	Zfp958	Cysltr1
Ppapdc3	Fyttd1	Nras	Kremen1
Arntl	Hif1a	Rbm26	Pcdhga12
Sirt1	Hecw2	Zdhhc23	Nrep
Lrrc57	Orc4	4930503B20Rik	Serbp1
Plcxd3	Tmem110	Cpeb2	Wrnip1
Glce	Fmr1	Ankdd1b	Cacna1c
Fli1	Dynlt3	Wdr76	Irs4
Vstm2a	Smarcd2	Myo1c	Pappa
Acvr2a	Col19a1	Lcor	Grhl3
Ago2	Ndst4	Gm42372	Fam76b
Htr1f	Peli1	Gm13420	Stx17
Smurf1	Kcnk3	Ccdc170	Dcaf5
Fbxl14	Tmub2	Mcf2l	Zc3h12c
Kcnq3	Sertad2	Ly6g2	Crtc1
Zzef1	Daam1	Ampd3	Nlgn1
Lnp	Zswim2	Zdhhc3	Spry2
Ptbp1	Amer2	Chrna5	Armc8
Syn1	Msi2	BC024063	Dynlt3
Dzip3	Fgl2	Meaf6	Dagla
Rock1	Kremen1	Dmpk	Fam228a
Sp3	Robo2	Eif1a	Cry1
Sema3a	Pof1b	Cp	Mtdh
Syt9	Mbtd1	Sh3kbp1	Jph3
Pcyt1b	Nbl1	Btbd7	Cttnbp2nl
Klf12	Neurod4	Nt5c2	Rab21
Sp4	Supt7l	Ly6a2	Bahcc1
Wdr72	Ubfd1	Gm35339	Ttyh3
Plekha6	Add1	Gm34066	Mdga2
Ptpn14	Rest	Gm12569	Rgcc
Grik3	Itga4	Gm33989	Fam168a
Zfp316	Plcxd2	Gm5724	Ncoa2
Sall4	Dock9	Strbp	Etv1
Lnpep	Spast	Tmem144	Ubfd1
Atp11a	Ncoa2	Rnf38	Gpm6a
Stk17b	Stxbp5l	Rad18	Colec12
Klf3	Fam208a	Garre1	Tbr1
Nav1	Slc25a2	Mfsd4b4	Fam214a
Tmem110	Tagap	Adra1b	Calm2
Nrg3	Kcnd1	Adrb1	Mon2
Aff2	Rngtt	Birc2	Dtx3
Rbm26	C2cd2	Rhod	Otx2
Mpc1	Glipr1l2	Atp6v1b2	Kcna6
Atad2b	Spry2	Slc7a1	Kank4
Cntn5	Rai14	Btc	Plekha3
Hectd2	Zc3h12c	Btg1	Rab7
Jak1	Mfhas1	Cacna1b	Atp2b4
Rab12	Tagap1	Capn5	Pdp1
Klhl5	Gfpt2	Capn6	Slc4a4
Rnf19a	Il5	Cbx4	Adam23
Dock9	Tagln3	Ccnd1	Cbx5
Gtf3c3	Sall4	Cdh6	Sgms2
Amph	Prkar2b	Cetn3	Rab2b
Prkar2b	Dennd6a	Socs3	Ell2
Rtn4rl1	Actn4	Cmah	Slain2
Zbtb40	Mon2	Coch	Ndst4
Aida	Grhl3	Smc3	Flrt2
Cap1	Pcdh8	Cyp3a13	Rap2c
Brinp1	Fbxl14	Dhh	Abhd13
Caprin1	Clcn5	Dnajc1	Dmd
Ppp1r12b	Zfp711	Dsc3	Chd7
Dclk1	Hectd2	Eps15	Dact1
Xylt2	Smurf1	Lcn5	Slco5a1
Pou4f3	Krtap14	Pdia3	Dtna
Nr4a3	Adam23	Evx2	Bicd2
Zfp148	Arl13b	Fgf10	Prmt8
Sbno2	Rnf19a	Sh3pxd2a	Hapln1
Tpcn1	Ccp110	Fli1	Dpy19l1
Xylt1	Amph	Fosb	Arid2
Fmr1	Mknk2	Fosl2	Scn3a
Pcdh8	Hdlbp	Fzd7	Prdm2
Faxc	Adam19	Gabra2	Btg3
Ranbp2	Cysltr1	Gabrb2	Gxylt2
E2f3	Fam184b	Gabrb3	Mknk2
D16Ertd472e	Dnajb11	Gabrg3	Gnai1
Med13l	Zfp397	B4galnt2	Ing2
Cysltr1	Nlgn1	Gcdh	Robo2
Rab3gap1	Fgf12	Mtpn	Nek9
Rpl22	Ank2	Gpam	Elf2
Gm608	Satb1	Grin2a	Ptgfrn
Kremen1	Hecw1	Grin2b	Ckap4
Pcdhga12	Keg1	Foxg1	Sigmar1
Nrep	Prmt3	Hhex	Galnt3
Ccdc8	Foxd1	Jpt1	Klhdc2
Rapgef2	Etnk1	Hoxa4	Ube2w
Phkb	Slc35f4	Hoxb13	Ube2z
Serbp1	Kcnv1	Hoxb9	Pax2
Wrnip1	Braf	Hpgd	Iffo2
Klhl28	Foxo3	Hus1	Paip1
Gm9925	Txndc11	Il10rb	Ssbp3
Cacna1c	Xylt2	Il7	Apc
Irs4	Fermt2	Stt3a	Fndc1
Pappa	Bcl11a	Jak2	Agap1
Fxr1	Spock3	Kpna3	Adcy1
Grhl3	Guf1	Lhx6	Paxbp1
Fam76b	Grb2	Lif	Sass6
Fhl5	Gphn	Alad	Hspa12a
Asxl3	Igf1r	Epcam	Rest
Stx17	Zfp763	Mas1	Crot
Hook3	Mpp5	Mcm3	Ythdf3
Dcaf5	Cfl2	Pias2	Irx2
Cntn4	Kcnb1	Mras	Rttn
Tcf4	Btg3	Enah	Adamts8
Gabrb3	Tmem170b	Neo1	Rbak
Cxcl12	Slc7a11	Notch1	D030056L22Rik
Med25	Mpped2	Nrg3	Atp11c
Grik4	Iqck	Sebox	Gnpda2
Zc3h12c	Irs4	Pafah1b2	Zcchc14
Btbd7	Rbm41	Pax5	Rngtt
Ncam2	Tcerg1	Prkcb	Ebf1
Tacc1	C77080	Plxna1	Vamp2
Crtc1	Ttyh3	Pou3f2	Elmod1
Chic1	D030056L22Rik	Inpp5k	Arih1
Nlgn1	Caps2	Twf1	Scaf8
Spry2	Wdr72	Ptprj	Gm527
Tmem107	Gtf3c3	Rbm4	Plce1
Piga	D17Wsu92e	Rock2	Msi2
Armc8	Zfp644	Atxn1	Plekhm1
Dynlt3	Kctd1	Scn10a	Socs2
Bend4	Ccr5	Cx3cl1	Ntf3
Dagla	Mdga2	Map2k4	Fbxl17
Fam228a	Pdk4	Shc3	Actn4
Cry1	Ceacam19	St8sia3	Yipf2
Tlr4	Plin3	Slc12a2	Efhd2
Mtdh	Tex12	Sephs2	Ank1
Zmiz1	Trove2	Zfp354a	Ptpn3
Jph3	Ero1lb	Tead1	Fbrsl1
Cttnbp2nl	Pfn2	Ran	Celf6
Grik2	Zbtb34	Tnfaip2	Ikzf1
Rorb	Lsamp	Crisp2	Cyth3
Rab21	Seh1l	Traf1	Me1
Kdm7a	E2f3	Trpc5	Grb2
Bahcc1	Uba1y	Umps	Dot1l
Otud7b	Dtna	Unc5c	Pgm5
Kmt2e	Map3k7	Zfand5	Hdlbp
Ttyh3	Mbp	Zfp60	Mapre2
Wdfy3	Lamp2	Abl2	Mycbp
Cep97	Rassf6	Atp2a2	Zdhhc1
Mdga2	Desi2	Atp8a1	Sun2
Klhl3	Ednrb	Chic1	Ror1
Btaf1	Calcrl	Camk4	C77080
Ammecr1	Naaladl2	Casp14	Acap3
Slc16a7	Naalad2	Casq2	Ret
Acvr1b	Nxt2	Runx2	Fermt2
Rgcc	Fam168a	Noct	1600012H06Rik
Il12b	Rab3c	Cdc42	Trp53inp2
Fam168a	Plcb1	Cdc7	Zfp644
Atxn1l	Spta1	Cdk6	Ldlrad4
Ikzf2	Dmd	Cdkn1b	Phf13
Purg	Nrep	Cdkn2d	Ero1lb
Kcnh5	Unc5c	Chil3	Iqck
Ncoa2	Tet1	Cldn4	Foxj3
Ccdc50	Cntn5	Col4a2	Kctd1
Etv1	Pcdha8	Pcyt1a	Tpp2
Mettl23	Sri	Cux1	Ube2k
Ubfd1	Pcdhga9	Cyp1a1	Cpeb2
Htt	Scn5a	Cyp2j6	Nfia
Paqr9	Pcdhgc5	Dag1	Kctd9
Gpm6a	Slc4a4	Dcx	Lhfp
Colec12	Ccnh	Dhfr	Slc7a11
Tmed4	Pcdhga12	Doc2a	Sh3kbp1
Tbr1	Pcdhga1	Dpp4	Sertad2
Fam214a	Themis	Eda	Wwp1
Rgs7bp	Ino80d	Efna5	Prkcb
Yaf2	Pcdhgb7	Eif4ebp2	Zbtb34
Arhgef4	Sp3	Fabp3	Hecw2
Neurod2	Tcaim	Fcgr1	Azin1
Lats1	Pcdhgc3	Fgr	Sestd1
Calm2	Pcdhgb8	Frk	Tbc1d19
Cdyl2	Pcdhga8	Gdnf	Dpp4
Dars	Nim1k	Ggps1	Vezf1
Azi2	Yipf2	Gng2	Scn5a
Mon2	Dcaf5	Lpar1	Doc2a
Fbxo8	Pcdhga2	Magi1	Mef2c
Sgcd	Pcdhga11	H2-D1	Tmsb4x
Spesp1	Pcdhga3	H2-Ob	Lrrc57
Adam10	Pcdhgb6	Hand2	Fli1
Cacna1b	Pcdhga7	Hipk2	Zzef1
Slitrk5	Cbfb	Hmga2	Wdr72
Kcnc4	Pcdhga10	Hoxa11	Sall4
Dtx3	Mycbp	Hoxd1	Nrg3
Otx2	Zeb2	Hsd17b1	Rbm26
Bsn	Pcdhga5	Hsd17b7	Atad2b
Kcna6	Paip1	Il5	Dock9
Syncrip	Mfsd6	Itk	Amph
Rgs17	1700057G04Rik	Kifap3	Caprin1
Kank4	Tbr1	Ldlr	Dclk1
Plekha3	Abhd13	Lect2	Zfp148
Nhs	Ugt3a2	Naip6	E2f3
Rab7	Myef2	Nck1	D16Ertd472e
Kras	Fam228a	Neu1	Rapgef2
Ntrk3	Usf3	Nf1	Phkb
Atp2b4	Rab32	Nfia	Hook3
Zcchc24	Lamc1	Musk	Cntn4
Pdp1	Ski	Oaz2	Gabrb3
Appbp2	Agfg1	P2rx4	Piga
Clcn3	Zfp143	Pdpk1	Bend4
Slc4a4	Tyr	Piga	Grik2
Pfn2	Ttc26	Pou2f3	Otud7b
Camk2a	Rtn4	Prep	Cdyl2
Setd5	Zfp819	Ptprz1	Cacna1b
Trappc10	Nav1	Rab20	Kcnc4
AI593442	Topors	Rabggtb	Pfn2
Adam23	Naa15	Rpa2	Prdm16
Cbx5	Sema3a	Rps7	Desi2
Sgms2	Foxj3	Rs1	Prkcz
Dyrk2	Krt33a	Rxra	Stt3a
Rab2b	Nrip1	Saa4	Pik3r1
Ell2	Ptgfrn	Scp2	Cmip
Cabp7	Plp1	Sema3e	Zdhhc6
Slain2	Dmc1	Shc1	Sh3gl2
Armc2	E130308A19Rik	Sim2	Sphk2
Rabgap1	Adamts8	Slc2a1	Fam102a
Kcna2	Dtx3	Slc7a5	Unc5c
Mdn1	Syn3	Slc8a1	Dcc
Hipk2	Napb	Sox9	Tmub2
Chrm2	Nat1	Spin1	Kcnh7
Prdm16	Kbtbd7	Strn	Strn
Desi2	Slc9a9	Zeb1	Pcyt1b
Kif2a	Sgms2	Tdg	Plekha6
Ndst4	Nrp1	Nr2c1	Zbtb40
Ccnd2	Ifitm1	Tnfrsf4	Klhl28
Zbtb20	Mef2c	Zrsr1	Tcf4
Rps6ka5	Lyrm9	Vav1	Btbd7
Flrt2	Zdhhc6	Xirp1	Chic1
Rap2c	Atad2	Map3k19	Tlr4
Abhd13	Lgsn	Zfx	Rorb
Dmd	Atg5	Ikzf2	Kdm7a
2510009E07Rik	Gm9	Akt3	Il12b
Chd7	Rab2b	Ets2	Ikzf2
Prkcz	Plscr4	Osr1	Sgcd
Stt3a	Apobec3	Klk7	Rgs17
Prox1	Cbx5	Sgcd	Kras
Slc9a4	Il5ra	Angptl2	Appbp2
Bend6	Igf1	Cop1	AI593442
Pxdn	Prdm16	Slc7a11	Hipk2
Dact1	Neurod6	Chst4	Crem
Slco5a1	Dach2	Pla2g2f	Arhgef6
Dtna	Gpd1l	Etv3	Atf2
Pou3f3	E2f8	Adra1a	Sim2
Mtf1	Prkaa1	Fgf9	Ubl3
Fbxo28	Card6	Kitl	Hnrnpa2b1
Rad54l2	Adcy1	Odc1	Rcan2
Bicd2	Vwde	Pafah1b1	Kpna3
Prmt8	Ldlrad4	Sema6b	Rnf165
Hapln1	Elf2	Sp1	Rasa1
Dpy19l1	Mbnl1	Syn2	Fzd7
Polr3g	Agap1	Tcte1	Dcp2
Adc	Zdhhc1	Trappc3	Slc8a1
Crem	Ccser1	Mga	Zc3h15
Arhgef6	Tdrd3	Pdk4	Dlgap4
Nampt	Lnpk	Phlda3	Ccser2
Arid2	Zfhx4	Skp2	Usp31
Ap5m1	Alg11	Ermap	Smarcal1
Gdf6	Bicd2	Clic4	Usp15
Scn3a	Unc5a	Hdgfl3	Cpsf6
Prdm2	Clic4	Opn4	Rbms2
Btg3	Zfp418	Timm10	Caln1
Gxylt2	Rbm26	Abt1	Ubxn8
Igfbp3	Frem1	Galnt4	Trpc4
Mknk2	Plekhm1	Slc20a1	Dgkg
Npas3	Cnksr2	Shroom3	Kcnk10
Gnai1	Svip	Zpbp	Gpr158
Atf2	Ripor2	Vezf1	Pgm3
Gpr4	Srsf10	Exosc10	Zdhhc2
Grid2	Dnajb3	Bcl11a	Btc
Sim2	Usp33	Tmod2	Pcdh7
Slc7a14	Cmip	Caprin1	Arhgap25
AI314180	Idi1	Dnajc5	Orc4
Ing2	Rad18	Nasp	Pof1b
Ubl3	Tshz1	Dmp1	Supt7l
Robo2	Mast4	Bnip2	Plcxd2
Nek9	Grik2	Vti1a	Il5
Elf2	Ispd	Vamp5	Dennd6a
Kctd15	Med13l	Cnot4	Fam184b
Ptgfrn	Gnpda2	Krt85	Bcl11a
Mgat4c	Itgav	Sec61a1	Pdk4
Ckap4	Ell2	Mapk9	Lsamp
Sigmar1	Trim21	Myadm	Seh1l
Galnt3	Jag1	Slc5a3	Rassf6
Nmt2	Calml3	Icos	Rab3c
Hnrnpa2b1	Dcc	Gpat4	Tet1
Slc44a1	Ssxa1	Cd160	Mfsd6
Klhdc2	Cdc14a	Mkrn1	Usf3
Ube2w	Add3	Pcnx	Rab32
Ube2z	Prmt8	Ccn4	Gm9
Sema4g	Atp2c1	Cpxm2	Mbnl1
Raver2	Tspan2	Sit1	Ccser1
Pax2	Slc52a2	Dll4	Clic4
Iffo2	Gpr22	Rcan1	Zfp418
Paip1	Slc16a14	Olfr157	Ripor2
Unc80	Nova1	Sh3gl2	Idi1
Nav2	Rbak	Pfpl	Rad18
Zbtb43	45177	Il17rb	Gpr22
Prdm11	Taf1b	Tbc1d1	Camk4
Unkl	Cacna1b	Shoc2	Nwd1
Ssbp3	Fam76b	Stam2	Nf1
Zfp385c	Dpy19l1	Diaph3	Adamts20
Apc	Tktl2	Ncs1	Ccdc12
Fndc1	Cldn11	Mbtps1	Fech
Agap1	Camk4	Rbms2	Prokr2
Adcy1	St8sia4	Rybp	Cdhr1
Pik3r1	Mapre2	Amotl2	Runx2
Vldlr	Aida	1110004F10Rik	Klhl15
Paxbp1	Serbp1	Sec23b	Acp2
Sass6	Nwd1	Vapb	Gucy2f
Hspa12a	Stt3a	Clec4e	D130043K22Rik
Rest	Nfatc2	Rgs17	Mbtps1
Phf20	Acot5	Dnajb12	Arpp21
Ralgps2	Plppr4	Sort1	Dr1
Crot	Bahcc1	Mbnl1	Mtx3
Znhit6	Gpr161	Ccl28	Colec10
Klf13	Olah	B3galt1
Ythdf3	Nf1	Parva
Irx2	Prkx	Tmsb4x
Rttn	Dagla	Kras
Senp7	Fryl	Sptbn2
Rcan2	Otud7b	Tlr4
Adamts8	Fam210b	Jmy
Rbak	Phf13	Tacc2
Mob4	Klhdc2	Tnip1
D030056L22Rik	Sigmar1	G6pc2
Atp11c	Chd7	Fmod
Napg	Rnf139	Chrna6
Arl5b	Ccdc80	Sorcs1
Gnpda2	Adamts20	Cnot9
Prrc1	Nup35	Fam184b
Zcchc14	Onecut2	Angel2
Xkr7	Ube2k	Nectin1
Jade1	Rttn	Chst11
Rngtt	Slain2	Pmaip1
Sgk3	Car8	Mlxipl
Ago1	Tmc1	Myoz1
Ebf1	Kcnq4	Stk25
Cmip	H2-M10.6	Scn5a
Fer	Prps1l1	Eral1
Vamp2	Zfp316	Parvg
Kdm5b	Ntf3	Nif3l1
Elmod1	Mcm3ap	Pmepa1
Arih1	Nkain2	Asb4
Scaf8	Exoc3	Cdc25b
Scrt2	Csgalnact1	Klf15
Suv420h1	Bnc1	Chtop
Zbtb1	B3gat2	Yipf5
Ing3	Ptpn3	Ilkap
Fam160b1	Mrap2	Snap29
Ptch1	Mtdh	Glrx2
Thap2	Ryr3	Fbxo9
Rad51d	Tmprss11a	Gtf2a1l
Lhx1	Ccdc12	Zkscan3
Gm527	Phc3	Slco1a6
Gpr124	Fech	Txnip
Papd7	Slc6a19	Pank1
Tram1	Bckdhb	Camk2d
Plce1	Sh3gl2	Slco3a1
Msi2	Socs2	Alg14
Rab30	Rab21	Ccdc127
Pak4	Vwa5b2	Scd3
Plekhm1	Thbs2	Abhd12
Socs2	Phactr2	Mef2c
Zdhhc6	Fam102a	Tmem254a
Kpna3	Mindy2	Tmem14c
Sh3gl2	Cdh12	Tomm7
Ntf3	Fut9	1110059G10Rik
Fbxl17	Kdm6a	Tm4sf20
Tmem151b	Phactr3	Mplkip
Kpna4	Aldoc	Snw1
Nudt4	Tnrc6b	Ccdc82
Actn4	Armc8	Tnfaip8l1
Znrf2	Fzd3	Tceanc2
Yipf2	Sirt1	Klhl28
Ankrd28	Pdp1	Bzw1
Rnf165	Nat3	Appbp2
Efhd2	Ing2	Eif4e3
Ank1	Prkcd	Zdhhc6
Cib2	Mcee	Kctd20
Ptpn3	Uhrf2	Cep19
Sphk2	Kcnc3	Sft2d3
Fbrsl1	Rapgef2	Gatad1
Tceb1	Tbc1d8b	Med29
Celf6	Kcna1	Zfp329
Zfp652	Calm2	Cap2
Ikzf1	Fabp7	Cers4
Zfp42	Large1	Elp1
Rasa1	Frmd5	Dr1
Cyth3	Prokr2	Zfp606
Acsl6	Cadm2	Lims1
Kcnk12	Cdhr1	Frmd8
Sfmbt1	Ccr2	Poc5
Me1	Zfp142	Gpalpp1
AA415398	Plpbp	Cwc25
Grb2	Crot	Tmem167b
Furin	Calb1	Kctd4
3830406C13Rik	Runx2	Fam174a
Dot1l	44986	Sfr1
Tusc3	Txlng	Rab32
Fzd7	Sox1	Zcchc10
Pgm5	Fat3	Retreg3
Naa50	Atp11c	Ddx56
Rap2b	Kank4	Apool
Fam160a1	Pcdhga6	Abhd18
Arhgap23	Tgtp1	Ggct
Hdlbp	Pcdhgb2	Cpsf4l
Dcp2	Zfp933	Myadml2
Mapre2	Pcdhgb1	Lce1e
Mtf2	Gm527	Arl8a
Fap	Pcdhgc4	Srpx2
Usp36	Gm37013	Arv1
Slc8a1	Pcdhgb5	Zc3h15
Zc3h15	Sytl4	Lzic
Mycbp	Tgtp2	Ccser2
Zdhhc1	Nek9	Dennd6b
Dlgap4	Gm38667	2310002L09Rik
Sun2	Baiap2	Mfsd3
Ror1	Porcn	Otop3
C77080	Pcdhgb4	Slc52a3
Ccser2	Pcdhga4	Ttl
Ube2g1	Gm38666	Cdc16
Fam102a	Eloc	Lrrc39
Usp31	Sar1b	Isl2
Ephb2	Pcdha10	Gfod2
Unc5c	Acvr1c	Dcp2
Efna3	Zfp54	Naa30
Mfn1	Carmil1	Dclk2
Smarcal1	Pcdha11	Pgrmc2
Csnk2a2	Nr4a3	Usp15
Acap3	Vstm2a	Phf6
Ret	Pcdha2	Hexim2
Bag4	Pcdha6	Rassf8
Fermt2	Etv1	Ccdc191
1600012H06Rik	Pcdha9	Tmem25
Trp53inp2	Pkdcc	Cfap45
D630045J12Rik	Tet2	Rpusd1
Zfp644	Pcdhac1	Apol6
Usp15	Six4	Cers5
Cpsf6	Pcdha7	Ercc8
Ldlrad4	Plce1	Tmub2
Gstcd	Pcdha3	Cep89
Epha6	Pcdha4	Atxn7l1
Phf13	Pcdha1	Fbxl20
Rbms2	Klhl15	Supt7l
Git2	Rab3ip	Vps9d1
Rufy2	Mmd	Dusp3
Ero1lb	Pcdha12	Rbm33
Palm2	Pcdha5	Pan3
Faf1	Pcdhac2	Mob2
Iqck	Adgra2	Ccdc12
Foxj3	Apc	Pgm3
Mios	Zfp560	Ccdc13
Kctd1	Stum	Rflna
Nfatc3	Tor1aip1	Mocs1
Dnaaf2	Arid2	Rassf6
Ankrd50	C530008M17Rik	Zfp974
Cdh10	Itpr1	Marveld3
Asun	Acp2	Zbtb8a
Caln1	Stk4	Ppp2r1b
Ubxn8	Cntn4	Psd2
Sell	Mitf	Jakmip3
Trpc4	Phip	Nebl
B3galnt2	Olfr985	Foxp4
Sh3bp4	Atp2b4	Cmtr1
Spocd1	Pcdh10	Stk40
Ubl7	Pde10a	Armc1
Swt1	Tceal9	Xrcc3
Fmo5	Gab1	Cmip
Tpp2	Med28	Tasor
Ube2k	Nxph2	Pus10
Zbtb7b	Gna13	Mau2
D1Ertd622e	Tiprl	Themis3
Agpat6	Ugt3a1	Scrn3
Dcc	Trim26	Ccdc181
Itgbl1	Sel1l	Tmbim7
Tmem212	Cep135	Scamp1
Dgkg	Gbp7	Ccdc146
Mterfd3	Gnai1	Ccdc30
Rabl3	Epha1	Pcdh1
Kcnk10	Zcchc14	Rab11fip1
Otud7a	Ube2w	Them4
Farp1	Yod1	Wdr95
Ngly1	Tyk2	Cdyl2
Tax1bp1	Fam110c	Dtd2
Ndufb9	Fbrsl1	Pwp2
Krt23	Acvrl1	Prss23
Acot13	Zcchc2	Ppp1r11
Tmub2	Prex2	Clasp2
	Pkib	Plet1
	Prdm2	Atg2b
	Vamp2	Spcs3
	Acap3	Atxn3
	Inhbb	Klhdc10
	Dst	Tbc1d9b
	Map3k1	Ttll11
	Pax2	Trub1
	Agfg2	9430038I01Rik
	Metap1	Wdr82
	Scyl3	Mllt3
	Sco1	Lbh
	Prkcz	Tmem50b
	Pggt1b	Nxpe2
	Csrnp1	Cnih4
	Sgk2	Clip4
	Tbx22	9130019O22Rik
	Fndc1	Saal1
	Nptn	Psd3
	Scaf8	Trim2
	Arnt	Polh
	Cacna1c	Sorcs2
	Cd28	Tex14
	Dapk1	Usp26
	Upf2	Sytl2
	Ube2z	Prkab1
	Mllt10	Septin8
	Sox11	Ngfr
	Grik3	Lztfl1
	Neurod1	Loxl2
	Sphk2	Vangl2
	Sass6	Peli2
	St7l	Ophn1
	Trps1	Adarb2
	Tpp2	Zfp91
	Prlr	Pcdhb11
	Hnmt	Pi15
	Kcna6	Ric8a
	Capza1	Sfxn2
	Atp11a	Sfxn4
	Uts2b	Erc1
	A830018L16Rik	Rims2
	Tmem30b	Rcor2
	Plekha3	Ceacam3
	Fzd10	Psg25
	Zfp148	Psg29
	Sox6	Slc19a2
	Adgrf5	Fubp1
	Pcdhb18	Rdh1
	Ccdc3	Sh3bgrl3
	Bmp2k	Primpol
	Snx31	Nckap5l
	Tead4	A4galt
	Mapk7	Slc28a1
	Pappa	Scube3
	Lman2l	Wapl
	Hivep3	Znhit3
	Dnm3	Jaml
	Ndfip2	Slc7a6os
	1700010I14Rik	Gucy2f
	Gucy2f	Unc13d
	Rasgrp1	Zfp787
	Ddit4	Usp13
	Bend4	Tmem263
	Cav2	Dtx3l
	Med27	Tmprss13
	Ank1	Cpsf6
	Erf	Pard3
	Wnt7a	Pcdh17
	Ebf1	Tvp23a
	Syt9	Ccdc92b
	Sun2	Gm5622
	Hspa12a	Snx13
	Zfp106	Gpr139
	Spon1	Adamts15
	Atrnl1	Diras2
	Zfp654	Dcun1d2
	Galnt3	Mctp2
	Rgs9	Zfp607a
	Arid4a	Pitpnm3
	Gatad2a	Lrig2
	Zfp575	Dclre1b
	D130043K22Rik	Btbd3
	Dclk1	Lonrf2
	Mbtps1	Usf3
	Mycl	Fat2
	Tc2n	Lin28b
	Fgfbp1	Usp31
	1600012H06Rik	Osbp
	Gpm6a	Jrkl
	Ror1	Pdzd8
	Tulp4	Cyp11b1
	Tsks	Gm9
	Scn4b	Cln5
	Arpp21	Pak6
	Fam136a	5031439G07Rik
	Timp3	Slc30a10
	Alkbh4	Elapor1
	Hapln1	Ttc38
	Zbtb2	Zfp568
	Pbxip1	Itpripl2
	Stx8	Tmem88b
	Azin2	Krt26
	Slc16a6	Gfod1
	Slc28a3	Kdm7a
	Ckap4	Arl14epl
	Nicn1	Ifi211
	Lhx9	Klhl32
	Cdyl2	Kcnk9
	Plcxd3	Zfp345
	Cttnbp2nl	Gm6034
	Tspan12	Atp2b2
	Jak1	Xaf1
	Gm5878	Btla
	4930524B15Rik	Arhgap25
	Pcid2	Rabgap1l
	Crmp1	Trim63
	Brd1	Prkcz
	Atp6v1g3	Seh1l
	Serpine1	Tom1l2
	Hook3	Negr1
	Stx7	Zkscan4
	Otud4	Tctn1
	Dot1l	Dok6
	Ap1s2	Klhl20
	Gabrb3	Nynrin
	Zfp994	Tmem141
	Ssb	Dlgap4
	Cpeb1	Arrdc3
	Nanog	Fancc
	Pkn2	Rorb
	Jph3	Synj1
	Pgm5	Zzef1
	Cacna2d1	Map6
	Flrt2	Ghr
	Sema4f	Pik3r1
	Cfap97	Ripor2
	Ret	Grk4
	Vmn1r235	Aff1
	Slc44a3	Parp8
	Celf6	Zfp780b
	Alg6	Kcnt2
	Stx17	Srgap1
	Trp53inp2	Dock9
	Dr1	D130043K22Rik
	Mtx3	Cep76
	Ulk1	Arfip1
	Rap2c	Aunip
	Pknox1	Arhgef17
	Slc4a7	Prickle2
	Mier1	Itpkb
	Ttc9	Hnrnpul2
	Ccl11	Ercc6
	Arih1	Slf2
	Oas3	Tsc22d2
	Hdac9	Map9
	Ryr2	Spring1
	Oxr1	Slc44a5
	Ythdf3	Tbc1d4
	Sp4	Nlrc3
	Ccdc39	Atf6
	Fbxo32	Pik3r4
	Gxylt2	Slc9a5
	Enpp1	Dgkh
	Atg4a	Shank2
	Impa1	Ctcfl
	Wdcp	Klhl14
	Rgcc	Nin
	Adam18	Nckap5
	Egr3	Akap17b
	Fam98a	Jcad
	Tfb2m	Sh3d19
	Efhd2	Ndor1
	Brinp1	Prr5l
	Speer2	Nadk2
	Cd19	Tspyl5
	Cyth3	Zbtb34
	Me1	Trerf1
	Pik3r1	Adam22
	Iffo2	Pik3c2b
	Col24a1	Msl2
	Tg	Clec2l
	Alkal2	Azin1
	Ssbp3	Gas7
	Rcbtb1	Tomm40
	Kcnc4	Slc24a2
	Gm12169	Ddx6
	Colec12	Crem
	Colec10	Serac1
		Kctd9
		Dclk1
		Lrrc10b
		Grik2
		Stau2
		Lrrfip1
		A530064D06Rik
		Ppp4r1
		Stox2
		Pcdh7
		Lrrc8d
		Qser1
		Ano3
		Cyld
		Lpin1
		Dennd6a
		Plcxd2
		Smim17
		Ptger4
		Gm14124
		Chid1
		Pcdh15
		Tmem150b
		Acss3
		Slc6a8
		Insyn2a
		Hhla1
		Smim20
		Arhgef40
		Dlgap2
		Trim12c
		Wac
		Casz1
		Qk
		Lrrc57
		Nadk
		Tasp1
		Plekha6
		Nfasc
		Rnf152
		Ccdc112
		Slitrk2
		Fam166b
		Mroh1
		Ccdc71l
		Mtx3
		AU041133
		Pcsk5
		Cyp2d22
		Ccdc166
		Tnks2
		Smim1
		Fbxl16
		Pwwp2a
		Pramel34
		Ccser1
		Rnf165
		Acnat1
		Snrk
		Zfp961
		Zfp809
		Soga1
		Map3k20
		Bend4
		Rbm3
		Pls3
		Mthfsd
		Dynlt1a
		Zfp280c
		Trim30d
		Zfp764
		Col6a5
		Sipa1l1
		Sgms1
		Elmod2
		Os9
		Sphk2
		Orc4
		Zkscan7
		Otogl
		Ak4
		Arpp21
		Homez
		Cd44
		Prdm16
		Tfdp2
		AB124611
		Pnck
		Txlna
		Ifi207
		Reep3
		Gm11837
		Epn2
		D16Ertd472e
		Cd84
		4833439L19Rik
		Kcnab2
		Dhx30
		Smc5
		Kcnma1
		Trpc4
		Prpf19
		Tet1
		Ubox5
		BC107364
		Tmem250-ps
		Pramel47
		Aqp9
		Add2
		Nxf1
		Ano4
		Mroh2a
		Gm14326
		Steap2
		Pafah2
		Fez2
		Nfib
		Rbpms
		Nfat5
		Dnajc19
		Csf2rb2
		Amph
		Zfp740
		L3mbtl2
		Wipf1
		Zfp189
		Rora
		Gm21992
		Rcor3
		Nfx1
		Ralgps1
		Osbpl6
		Thg1l
		Snph
		Lrrc7
		Tmem161a
		Zfp827
		Inpp4b
		Poglut1
		Serpinb6d
		Adamtsl4
		Il12b
		Cgnl1
		Retreg2
		Gpr61
		Zfp950
		Ly6g
		Cdk16
		Lrfn5
		Slc30a9
		Zfp442
		Rassf5
		B4galt7
		Kcnk10
		Prpf3
		Lipo2
		Kcnj8
		A930033H14Rik
		Dgkg
		Fbxo7
		Skint4
		Ephx3
		Adgrl3
		2900026A02Rik
		Gypc
		Hmbox1
		Bcl7c
		Zfp660
		Nlrp4b
		Psd4
		Tcaf1
		Oscp1
		Phf21b
		Acp2
		Neto2
		Pla2g15
		Elovl6
		Cdhr1
		Sertad3
		Tm9sf3
		Edaradd
		Btbd10
		Gpn1
		Mfsd6
		Golga2
		Eps8l3
		Il13ra1
		Ppif
		Trpm2
		Tomm70a
		Socs7
		Onecut3
		Cdc26
		Tbc1d19
		Angel1
		Trib2
		Wt1
		Sgtb
		Rrp36
		Rprd1a
		Mbd3l2
		Gpr85
		Trpv3
		Idi1
		Ubl4a
		Cd300ld
		Rasa1
		Mark1
		Plpp7
		Gca
		Mettl8
		P2rx3
		D230025D16Rik
		Map3k21
		Zfp810
		Gdf10
		Veph1
		Pitpnc1
		Rgs9bp
		Nod2
		Gga1
		Ido2
		Lss
		Gabrp
		Lrch4
		Zfp282
		Btbd1
		Actr2
		Tbc1d13
		Fam199x
		Olfr419
		Vwa1
		Dicer1
		Csnk1g3
		Atf7ip2
		C1ql3
		Cpne5
		Ago3
		Opalin
		Fam102a
		Katnal1
		Nars2
		Fam210a
		Arhgap15
		Disp2
		Cldnd1
		Tmem18
		Ppp2r3a
		Ppat
		Fcsk
		Adamts18
		Hace1
		Tmem71
		Slc18a2
		Hlf
		Mis18bp1
		Lhfpl2
		Slc39a10
		Epc2
		Ppp1cb
		Stk38l
		Arhgap35
		Ankrd52
		Dzank1
		Manea
		Peak1
		Vat1l
		Zbtb11
		Galnt13
		Eif5
		Haus6
		Gpr26
		Lrit2
		Colec10
		Iws1
		Gpr22
		Slc25a16
		Mzt1
		Tmem62
		Sall4
		Slco2b1
		Lhfp
		Abra
		Sestd1
		Zfp367
		Actbl2
		Slc35g1
		Fbxo46
		Dido1
		Plxna4
		Taf7
		A430057M04Rik
		Rab9b
		Nwd2
		Grk3
		Lrrc58
		Glt28d2
		Klri2
		Heatr5a
		Dennd5b
		Svopl
		Mysm1
		Wwp1
		D930020B18Rik
		Zfp799
		Dmrt3
		Cog3
		Ust
		Adamts20
		Pcyt1b
		9930104L06Rik
		Atmin
		Apol10a
		Zscan20
		Slc35e1
		Klhl18
		Esyt3
		Klhl23
		Frs2
		Tceal5
		H2bc21
		Tnrc18
		Iqcg
		Zdhhc2
		Zfp334
		Tnfrsf21
		Cggbp1
		Ubxn8
		8030462N17Rik
		Ubxn10
		Clca2
		D630039A03Rik
		Orai2
		Nceh1
		Hs3st3a1
		B3gnt9
		Ldlrad3
		Foxn2
		Adgrl1
		Gprc5a
		Pof1b
		Ckap2l
		R3hdm1
		Gpr141
		Spred3
		Smim10l2a
		Slc18b1
		C1qtnf9
		Rbfox1
		Slfn5
		Usp24
		Glra2
		Hsh2d
		Trim37
		Tubgcp3
		Akap6
		Zbtb40
		Slc22a20
		Lrrc75b
		B4galnt3
		Pou2f1
		Zfp781
		Jade2
		Phkb
		Lrrc47
		Slc6a7
		Ctif
		Flrt1
		Cd200r2
		Gpr152
		Get1
		Acsl4
		Hook3
		Poglut3
		Mrpl15
		Smarcal1
		Trip12
		Wdr26
		Cr2
		Syt14
		Pter
		Sfmbt2
		Rc3h2
		Dab2ip
		Tcp11l1
		Ash1l
		Otud7b
		Col25a1
		Kcnc4
		Fip1l1
		Caln1
		Iqsec1
		BC049715
		Efcc1
		Lmntd1
		Nrg1
		Fat1
		Hinfp
		Igsf9b
		Dzip1l
		Agpat3
		Sertad2
		Cpeb4
		Fam161a
		Kif27
		Gm21976
		Slc39a2
		Tdg-ps
		Ubxn7
		App
		Dlgap1
		Dcc
		Habp2
		Kdm5c
		Stx6
		Nwd1
		Tk2
		Tcf25
		Engase
		Mllt6
		Srcin1
		Arhgap24
		Tbl1xr1
		Luzp1
		Slc35e2
		Gipr
		Fam71e1
		Bcorl1
		Prokr2
		Rapgef2
		Ston2
		Gm8104
		H2-Q1
		Klhl15
		Ano9
		Tnfrsf14
		Eya1
		Gm7995
		LOC100041806
		Gm4631
		Desi2
		Cklf
		A230072I06Rik
		Xylb
		Col13a1
		Usp44
		Gm14295
		Kcnh7
		Gm8279
		Rgs11
		Ttc39c
		Arhgef6
		Trmt13
		Mfsd4a
		St18
		Hnrnpa2b1
		Osbpl3
		Etfrf1
		Snrnp70
		Ppp2r2d
		Dixdc1
		Grm1
		Kcnj12
		Arhgap27
		Gm2007
		Atf2
		Gm6526
		Slx4ip
		Larp1b
		Hes3
		Elavl2
		Tmem245
		Cntn4

## Sheet: 1264-3p
TargetScan	miRDB	miRWalk	Candidate target genes
Gm14305	Sp3	Taok1	Nbeal1
Gm4724	Gm5113	Tapt1	Prex2
Gm2007	Ttll7	Bcl2l2	Kcnb2
Gm11007	Ano3	Tm2d1	Hecw1
Gm6710	Spopl	Aak1	Gucy1a2
Gm14434	Olfm3	Tmem207	Slc30a4
Gm14419	Dcun1d2	6030458C11Rik	Ino80d
Nbeal1	Atrx	Sox5	Pak3
Prex2	Hnrnpdl	Sec14l5	Atrx
Kcnb2	Hecw1	P2ry4	Lmbrd2
Hecw1	Chst11	Serinc3	Spopl
Zbtb20	Fgl2	Amph	Dgkb
Lpp	Zfp872	Vinac1	Rora
Pura	Smarca2	Ccdc157	Bicd1
Gucy1a2	Chfr	Lrp4	Gria2
Csrnp3	Tmco3	Akt1	Fam199x
Dpp10	Rtn4	Gpcpd1	Hook3
Slc30a4	Dazl	Gpatch2	Gli3
Ino80d	Eea1	Spast	Cxadr
Kcnh7	Ubxn2b	Gm10710	Slc7a11
Pak3	Hook3	Tmem164	Fut9
Atrx	Fchsd2	Smco4	Rag1
Ubxn2b	Fut9	Mgst1	Snhg11
Lmbrd2	Arfgef1	Krba1	Tbc1d8b
Spopl	Lnpk	Arhgef38	Smarca2
Dgkb	Rora	Lcor	Ttll7
Rora	Nrp2	Mtmr3	Slc5a3
Ptpn4	Qk	2310022A10Rik	A1cf
Kcnq3	Washc4	Mau2	Rictor
Bicd1	9330182L06Rik	Gm12569	Scd2
Gria2	Ap3m1	Arl4a	Cggbp1
Znrf2	Tent4b	Bcat1	Kdm7a
Fam199x	Zfhx3	Capn6	Edem3
Klf7	Cyld	Casp2	Ndnf
Hook3	Krcc1	Chl1	Fgf14
Nhsl2	Ubxn7	Ccr1l1	Gm5113
Ago3	Rasal2	Cpd	Arhgap32
Gm6086	Cfap97	Dcc	Rc3h2
Sytl5	Spesp1	Dnmt3a	Zdbf2
Gli3	Naaladl2	Dvl3	Cdc73
Cxadr	Grip1	Eng	Naip1
Slc7a11	Leprotl1	Ptk2	Gata6
Ago2	Myo1e	Gabrr1	Zfp292
Fut9	Gata6	Gnaq	Rasal2
Gm9938	Arhgap42	Grin2a	Zfp872
Prrg4	Slc26a11	Has3	Cnot6l
Rag1	Zdhhc2	Hspa4	Tnfsf10
Ppp1r9a	Trio	Slc22a6	Zfp266
Snhg11	Rnf111	Peg3	Senp5
Lnpep	Ikzf2	Pou3f3	Nrp2
Lcor	Tnfrsf11b	Npy4r	Ikzf2
Inhba	Dcun1d3	Pter	Eea1
Arhgef38	Mgat5b	Rgs4	Spred1
Sox11	Cgas	Shc3	Smim13
Tbc1d8b	Bcl9	St8sia4	Ybey
Smarca2	Mcfd2	Sos1	Tbc1d32
Ttll7	Bmp2	Sp4	Pde1c
Slc5a3	Prkx	Spock1	Tbl1xr1
Zfp367	Trim2	Tbr1	Mier1
A1cf	Itch	Trpc5	Fstl5
Gm17567	Sgms1	Ahnak	Tmem26
Rictor	Gucy1a2	Eya3	Enah
Scd2	Ntng1	Fgr	Tnfrsf11b
N4bp2	Ptp4a3	Klf9	Usp9x
Rc3h1	Asf1a	Anxa1	Ppp4r2
Cggbp1	Tmem164	Nfatc2	Inpp4b
Kdm7a	Slc7a11	Dpf2	Rnf168
Ptchd4	Mctp1	Sema4f	Spesp1
Zscan30	Dzip3	St8sia1	Ptpn20
Ttc9c	T2	St3gal5	Zbtb41
Edem3	Eif4ebp1	Sox17	Xiap
Gprin3	Kcnmb2	Cdc6	Syncrip
Klf12	Slc30a4	Ets1	Ercc6
Ndnf	Gm11715	Trpc7	Clock
Fzd3	Aftph	Fgf9	Ano3
Fgf14	Nedd1	Pam	Trim2
Bmper	Lrrc39	Syn3	Cacna2d1
Gm5113	Mprip	Ttpa	Ganc
Arhgap32	Zfp24	Itgb3	Prtg
Rc3h2	Cdc73	Banp	Prkci
Ppara	Gria2	Rabep1	Larp4b
Zdbf2	Tbc1d8b	Sh3glb1	Rbl1
Cul5	Osgin2	Tbx21	Gpm6b
Plcxd2	Thyn1	Grasp	Usp29
Luzp2	Clock	Trip4	Sp3
Map9	Enah	Rgs17	Aqp4
Ntrk3	Arl6	Brinp1	Sdcbp
Cdc73	Apba3	Cacna2d2	Uevld
Zpbp	Dpf2	Ak3	Azi2
Naip1	Stx12	Piwil1	Tcf12
Gata6	Pnrc2	Ahcyl2	Foxn2
Zfp292	Klf6	Aplf	Sec14l3
Lin7c	Dab2ip	Anapc16	Pgap1
Rasal2	Fzd5	Zmat2	Larp4
Zfp872	Fam118a	Zwint	Dclre1c
Papd5	Npas3	Dtnbp1	Celf2
Slitrk4	P2ry1	Rab5a	Kbtbd8
Taok1	Ccdc127	Slc25a46	Rnf150
Cnot6l	Nek1	Mfap1a	Olfm3
Tnfsf10	Kcnab1	Slc39a8	Fchsd2
Zfp266	Zfp704	Slc39a9	Cast
Cdc5l	Plekhb2	Retreg3	Cdk12
Senp5	Rnf44	Ubxn2b	Chst10
Nrp2	Acer3	Leprotl1	Rif1
Ikzf2	Klhl31	Zdhhc3	Gabra4
Eea1	Stk39	Apmap	Crim1
Sesn3	Crim1	Dhx36	Hectd2
Spred1	Fn1	B3gnt3	Ap3m1
Zfp607	Smim13	Luc7l	Tmcc3
Smim13	H2-T24	Dzip1l	Pak2
Prkg1	Ptprk	Sema3d	Cecr2
Kcng3	Ubl3	Meak7	Tia1
Onecut2	Tia1	Morc4	Sycp1
Ybey	Creb5	Phf23	Ttc19
Plekha7	Polr3f	Tusc3	Ptbp3
Tbc1d32	Serpini1	Acox3	B3galt2
Ttbk2	Sec14l3	Jdp2	Rpl5
Dtx4	Pnoc	Aff4	Map3k2
Pde1c	Commd8	Setbp1	Gpr158
Tbl1xr1	Six6	Smarca5	Slc25a24
Zfp551	Prex2	Ghitm	Cmpk2
Mier1	Maml1	Tmem158	Cdx4
Fstl5	Lias	Osbpl8	Qk
Tmem26	Pak3	Tardbp	Gda
Enah	Cmpk2	Amigo1	Amer2
Ppp1cb	Sod2	Slc2a9	Dnajc30
Tnfrsf11b	Gm20815	Nkain2	Ntng1
Olfr722	Iqgap1	Gm9949	Camsap2
Usp9x	Mkrn2os	Adarb1	Thyn1
Ppp4r2	Tiam2	Btbd3	Nr3c1
Inpp4b	Snhg11	Ate1	Cxcl13
Rnf168	Slc44a5	Pgr15l	Rock2
Pcnx	Ebf3	Deptor	Pnrc2
Chrm2	Rap1gds1	Negr1	Chrnb3
Tgfbr3	Sec24a	Gal3st2c	Apbb2
Fam160b1	Arhgap32	Tmco1	Syt1
Spesp1	Nova1	Ddx17	C2cd2
Ptpn20	Adam24	Adgrf5	Clec2e
Zbtb41	Ybey	Cenpf	Chfr
Grin2b	Gpkow	Mfap1b	Hsd11b2
Lypd1	Strbp	Efr3b	Atp1b4
Xiap	Oxnad1	Gbp7	P2ry1
Syncrip	Mtf2	Myorg	Rassf6
Ercc6	Spta1	Pik3c2b	Daam1
Clock	Wdr35	Zkscan16	Tiam2
Pygo1	9530068E07Rik	Skint3	Klhl31
Sbno1	Mrpl3	Steap2	Ankrd34b
Acer2	Calhm5	Nos1ap	Gzf1
Slco5a1	Abraxas1	Phlpp2	Arhgap42
Ube3a	Crisp4	Lpp	Ccdc117
Zfx	Ggps1	Fam78b	Camta1
Rgs17	Pik3ca	Timd2	Zfp334
Ano3	Kmt5b	Islr2	Rap1gds1
Creb3l2	Krit1	Dnajc6	Creb5
Slc16a7	Sycp1	Soga1	Tbx18
Cntnap5c	Aqp4	Rfx3	Mtf2
Dmd	Chgb	D6Ertd527e	Astn1
Mob1b	Rnft1	Rbms3	Plcb1
Trim2	Kbtbd2	Frem1	Itga8
Cacna2d1	Pramef8	Opa1	Rbms1
Ganc	Fam199x	Aldoart1	Kdm5a
Atp13a3	Zdbf2	Susd6	Tmem106b
D10Bwg1379e	Rag1	Zfp433	Brwd3
Prtg	Adipor2	Celf1	Bcl2
Trpv3	Phkg1	Kcnma1	Cyld
Eya4	Pgm1	Dgkh	Snx12
Prkci	Pou4f1	Eif3j2	Crisp4
4933411K20Rik	Ing3	Trim24	Ccdc112
Zfp109	Azi2	Npnt	Zbtb44
Usp13	Ube2k	Mtarc1	Fam76b
Appbp2	Homer1	Nkain3	Prrg1
Larp4b	Smc5	Ptprt	Fam92a
Rbl1	Hectd2	Mcm6	Galk2
Gpm6b	Emx2	Hps1	Cmip
Prkaa1	Sec14l1	Acot11	Zfp329
Usp29	Actr2	Rab15	Anapc1
Mrps10	Gdi2	Smim31	Ago1
Sp3	Trim36	Tmem268	Ccdc39
Aqp4	Wnk3	Fam205c	Spta1
Sdcbp	Zfp11	Rab43	Bbx
Uevld	Trappc8	Stk17b	Dzip3
Azi2	Tmem67	Ubfd1	Zscan26
9330159N05Rik	Dph7	Gatad2b	Fam198b
Tcf12	Atp6v1d	Eif3j1	Ap1ar
1110002E22Rik	Sumf2	Lrrc3	Tmem47
Foxn2	Me1	Camkk2	Trim66
Slc9a7	Dgke	Wdr26	Zdhhc2
Mib1	Oacyl	Rell1	Zfp882
Sec14l3	Dclre1c	Zc3h7a	Fgf7
Pgap1	Map7	Tifab	Gbp6
Larp4	Fgfr1op2	Cdk5rap2	Trpc3
Dclre1c	Zfp334	Lss	Osbp
Faxc	Cxcl13	Aph1a	Sema4d
Celf2	Gda	Gpr156	Wnk3
Ar	Gja6	Ammecr1l	Krcc1
Ap5m1	Naip1	Aldh1l2	Strn3
Trim44	Ttll1	Dtx4	Mtus1
Kbtbd8	Ubqln1	Zfp11	Foxo1
Rnf150	Grin1os	Arl15	Purb
Gm10545	Kdm6a	Dock4	Tsc1
St6gal2	Clns1a	Rbmx2	Dcun1d2
Hsdl2	Cnp	Suox	Lrit2
Olfm3	Saysd1	Mmgt2	Rnft1
Fchsd2	Sema4d	Zfp689	Ran
Cast	Daam1	Mast4	Lpar1
Cdk12	Anapc1	Bora	Ccdc127
Ctnna3	Parp8	Srl	Muc15
Chst10	Galk2	Mlec	Trhr
Rif1	Cdh7	Intu	Cep170
Gabra4	4932411N23Rik	Plxna4	Reps2
St18	Taok1	Arl4c	Oacyl
Gm5724	Rgs17	Zfp385c	Idi1
Crim1	Fhl1	Wipi2	Etnk1
Rfx5	Cggbp1	Gpr135	Scd1
Mfsd6	Zfp882	Prkab2	Dab2ip
D130040H23Rik	Larp4b	Cyp2ab1	Phldb2
Bmpr2	Rock2	Zfp781	Txlnb
Hectd2	Maml2	Kcnf1	Thoc1
Cpne3	Sike1	Hdac4	Trim37
Csta1	Nanog	Zfp318	Dio2
Klf5	Ccdc117	Syngr1	Usp42
Cntnap5a	Cacna2d1	Esrrg	Tmx1
Atad2b	Clec2e	Ctnnd1	Tox3
Mpp7	Ccdc14	Efcc1	Uhrf2
Med13	Srsf6	Clstn2	Rsbn1l
Ap3m1	Fam76b	Trim9	Tnpo1
Tmcc3	Mrpl1	Itsn1	Pou4f1
Tmppe	Sycp2	Ppp1r18	Bmi1
Slc4a7	Hnrnpr	Nrk	Lypd3
Pak2	Rfx7	Ppip5k2	Zim1
A830018L16Rik	Fam92a	Ifi213	Lpar4
Sertad2	Muc15	Dlg5	Rffl
Cecr2	Rere	Setd4	Lrrc19
Tia1	F13b	Hspb11	Rab9b
Sycp1	Chrng	Plekha7	Zfhx3
Lca5	Camsap2	Bend4	Ttc14
Rbmx	Milr1	Snrnp70	Vmn1r45
Ttc19	Edem3	Memo1	Atp2b1
Bmpr1b	Tlk2	Gatb	Timmdc1
Ptbp3	Fam228b	Pigk	Dennd5b
B3galt2	Nfe2l3		Slc25a31
Rpl5	Igf1		Dcun1d4
Hook1	Tmpo		Psd3
Eif3j1	Syt1		Rfx7
Map3k2	Zim1		Col4a3
Hspa13	Fam78b		Pramef8
Gpr158	Bicd1		Rad23b
Slc25a24	Pld2		Vamp2
Cmpk2	Sptbn1		Lifr
Hdx	Casc4		Gsdmc4
Cdx4	Kcnb2		Fbxo8
Nhs	Sptssa		Nek1
Irs4	Uevld		Polr3f
4732440D04Rik	Ccdc85b		Dcaf17
Qk	Hnrnpll		Klrc1
Ankrd12	Pramel7		Nedd1
Zfp652	Med1		Atf2
Gda	Bfar		Rpgrip1l
Zfp111	Cmip		Pank1
Paqr8	Rab10		Gcnt1
Amer2	Shisa6		Gtf2a1
Dnajc30	Phldb2		Me1
Mettl4	H2afy2		Ncor1
She	Sppl2a		Rnase4
Cr2	Cxadr		Klri2
Mb21d1	Ccdc39		Wdr35
Ntng1	Dnajc30		Rnf111
Sox5	Mia3		Map1b
Camsap2	Nme7		Asxl2
Thyn1	Bmi1		Cmpk1
Fam46a	Strn3		Zc3h13
Otud4	Ube2w		Mdga2
Rsf1	Ube2j2		Nemf
Nr3c1	Fgd4		Lmod1
Sprtn	Meioc		Gsdmc
Fam46d	Oprm1		Il23a
AW549877	Aldh1a2		Ubxn2a
Galc	Rnase4		Nova1
Spata18	Klhdc9		Cir1
Cxcl13	Snap23		Galnt3
Dsc1	Cpsf2		Ilf3
Gxylt1	Kcne1		Nampt
Gan	Fam220a		Fhl1
Pank3	Znrf3		Padi2
Tmed5	Kdm7a		Zfp780b
AF529169	Hbs1l		Gpkow
Gpr26	A130010J15Rik		Zbtb43
Rock2	Zmynd8		Fzd5
Pnrc2	Mdp1		Pi15
Chrnb3	Mfsd4a		Fzd4
Apbb2	Slc27a2		Myrip
Vldlr	Sdcbp		Arfgef1
Scai	Ppp4r3b		Tmem178b
Hpgds	Dctd		Fam135a
Deptor	Senp5		Rnf44
Pde4d	Zfp383		Rab11fip2
Tmem245	Map1b		Mid2
Uvssa	Uhrf2		Grm5
Syt1	Herc6		Kcnab1
Phex	Cdx4		Dip2a
Grin3a	Dph3		Pds5b
Runx1	Fgf14		Elovl6
Zfp114	Fam135a		Fbn2
2510049J12Rik	Zc3h13		Tmem136
Trpm7	Cul1		Nfib
Mybl1	Pigg		Gdi2
C2cd2	Mbd4		Med1
Cdon	Akt3		Rimklb
Snx30	Atp1b4		Dcun1d3
Clec2e	Chst10		Znrf3
Tmx4	Fbxo8		Mgat2
Dyrk2	Plce1		Rgs5
Chfr	Irf6		Rbm20
Hsd11b2	Serbp1		H2-T24
Atp1b4	Trhr		Cyth1
P2ry1	Sub1		Zfp799
Rassf6	Pf4		Six6
Daam1	Tent5a		Iqgap1
Mga	Cntln		Maneal
Zbtb1	Mrps30		Zswim6
Tenm1	B3galt2		Tktl1
Tiam2	Pilra		Lypd6
Klhl31	Tbl1xr1		Steap3
Pdpr	Osbp		Fam13a
Ankrd34b	Arhgap44		Oxnad1
Prpf39	Slc1a7		Cdk19
Gzf1	Selplg		Trim33
Acbd5	6030458C11Rik		Amot
Tcf4	Nr3c1		Fbxo38
Arhgap42	Fam192a		Nupl1
Ranbp3l	B4galt7		Strbp
Papln	Srsf3		Adam24
Ccdc117	Rnf168		Maml1
Cds2	Map3k2		Slc1a7
Camta1	Vangl1		Bmp2
Rfx3	Sypl		4932411N23Rik
G430049J08Rik	Nrn1		Ptprb
Zfp334	Serpinb6b		H2-Q1
Rap1gds1	Sec23ip		Nbr1
Gm14412	Mgat2		Zfp704
Creb5	Ino80d		Gcfc2
Tbx18	Lypd3		Tob2
Fktn	Usp9x		Cdh7
Hmgxb4	Nsrp1		Usp45
Mtf2	Scml2		Ppp1r16b
Astn1	Ankrd13c		Srsf3
Pikfyve	Pitpnm3		Myo1e
Plcb1	4931440F15Rik		Pik3ca
Itga8	Grk3		Serpinb6b
Rbms3	Ric8b		Srsf6
Wasl	Lpar1		Ing3
Slc2a13	Sgo2a		Kpna4
Rbms1	Tyr		Marcks
Pcdhb14	Bloc1s4		Spcs3
Kdm5a	Rbms1		Pramel7
Tmem106b	Gtf2a1		Ccdc122
Tmem194b	Abi1		Ggps1
Brwd3	Cnot6l		4931440F15Rik
Bcl2	Tmem206		Gpr21
Cyld	Trim24		Trio
Trpv2	Il22ra2		Lpcat2b
Snx12	Txlnb		Rtn4
Nabp1	Amer2		Il22ra2
Crisp4	Il1rapl2		Spock3
Vmn2r1	Plekha7		Brms1l
Ccdc112	Tbc1d32		Npas3
Zbtb44	Il23a		Pbrm1
Abca1	Lpar4		Hpcal4
Fam76b	Timmdc1		Mbnl3
Cacng4	Lpcat2b		Sppl2a
Eif5	Eid2b		Ppp2r3c
Adarb2	Zswim6		Cpsf2
1700052N19Rik	Shoc2		Eid2b
Prrg1	Zfp292		Itpr1
Cdr1	Sf3b1		Ccdc82
Ric3	Auh		Chst11
Fam92a	Dop1a		Osbpl1a
Mctp2	Ganc		Sec14l1
Pramel3	Gsdmc3		Slc15a2
Cmah	Usp42		Nanog
Galk2	Ptprb		B4galt7
Rab27b	Aaed1		Cntln
Ccl28	Ell2		Emx2
Galnt5	Plcb1		Setd1b
Cmip	Sacs		Akt3
Zfp329	Tsc1		Stx12
Pcdh11x	Fgf13		Syt16
Cysltr1	Spryd7		Gsdmc3
Thsd7a	Gbp10		Hdac9
Anapc1	Itpr1		Ankrd28
Katnbl1	Gsdmc2		Gsdmc2
Ago1	Psmb11		Zmynd8
Dhdh	Prtg		Bdkrb2
Ccdc39	Fam198b		Tmtc1
Spta1	Nlgn1		Lypla1
Tet3	Commd7		BC024978
Prpf40a	Gas2l3		Dazl
Plekha8	Ttc14		Prkx
Bbx	Nampt		Zbtb21
Rab39	Rdh12		Ercc6l2
Tmem164	Slc33a1		E2f5
Dzip3	Gna14		Nfe2l3
Zscan26	Ptges3		Stam
Klf9	Siglecf		Phf20
Bdp1	Myocd		Igf1
Zeb1	Arpp19		Pcdhb5
Uhrf1bp1	Eif2s1		Zdhhc21
Kcna6	Mtus1		Wipf3
Fam198b	H2-Q1		Stil
Ap1ar	B3gntl1		Zfp322a
Sphkap	Cdt1		Herc6
5830462I19Rik	Camta1		Ebf3
Olfr389	Rffl		Fzd1
Exoc2	Rb1cc1		Agtr1b
Tc2n	Zfp626		Arhgef33
Tmem47	Cox11		Appl1
Trim66	Eif4e		Uty
Zdhhc2	Tox3		Mastl
Zfp882	Gga3		Hus1
Rp2h	Cyth1		Suv39h2
Hist1h2bh	Tut7		Gas2l3
Fgf7	Ube2q2		Rcbtb1
Arl5b	Zbtb21		Zbtb11
Zfp709	Scd2		Sptssa
Gbp6	Birc3		Mrpl3
Gm7903	Zbtb41		Apba3
Gm5128	Ergic2		Pcdh7
Eif3j2	Ankrd34b		Fbn1
Lrrc9	BC024978		Epha7
Trpc3	Eif3j2		Dna2
Osbp	Rtraf		Rundc3b
Sema4d	Pank1		Fgfr2
Il9r	Clec2g		Setd7
Rnf2	E2f5		Rhoq
Ccdc15	Nhlh2		AI429214
Neto2	Dio2		Trim12c
9130023H24Rik	Lima1		Map7
Wnk3	Itsn1		Mllt11
Fosl2	Lins1		Smc5
Prlr	Colec12		Htt
Olfr1133	Thoc1		Akap13
Slc22a29	Fmo3		D6Wsu163e
Phf3	E2f4		F13b
Pcdh19	Pip5k1b		B3gntl1
Uhmk1	Bbx		Slc5a7
Dcun1d1	Slc25a24		B3gnt2
Krcc1	Gng2		Klf6
AV320801	Tnfsf10		Ubl3
Gm15023	Kif3c		Fn1
Strn3	Spock3		Vapa
Stard4	Rab9b		Ankrd52
Rlim	Gsdmc4		Gna14
Lmln	Gli3		Nucks1
Zbtb25	Zfp867		Aftph
Mtus1	Tmtc1		Plcl1
Phc3	Smc2		Pgm1
Scn2a1	Gpr21		Atp6v1d
Pgam5	Ackr3		Ptprk
1700019G17Rik	Clec2i		Sike1
Osbpl8	Chsy1		Nwd2
Dock5	Slc25a31		Ubqln1
Memo1	Rce1		Gabra1
Foxo1	Foxr2		Slc8a1
Galnt7	Cops2		Bcl9
Nup155	Pbrm1		Tmem150c
Gpr155	Spata7		9330159F19Rik
Wdr78	Swap70		Homer1
Purb	Cpsf6		Lmbr1
Mtmr9	Tmem167		Nhlh2
Psg16	Robo1		Prrc1
Purg	Trappc13		Srsf1
Nup160	Vamp2		Slco1a6
Gm14295	Rgs5		Irf6
Hcar2	Adam22		Clec2g
Cartpt	Arid1b		Ptges3
Clstn2	Hsd11b2		Plce1
Steap2	Dtx4		Slc27a2
Tsc1	Asxl2		Rhbdl3
Cnksr3	Clcn2		Sypl
Itm2b	Lmtk2		Myoc
Mad2l1	Tmem106b		Pafah1b1
Dcun1d2	Ccdc82		Mrps25
Lrit2	Rassf6		Mbd4
Rnft1	Rictor		Jak2
Ebf1	Dgkb		Fam160a1
Dcaf7	Gcfc2		Sparc
Ran	Ccnd3		Tmem67
Lpar1	Apbb2		Dgke
Chic1	Rpl5		Grip1
Eltd1	Itga8		Pigg
Nfat5	Armc2		Stxbp5
Ccdc127	Stam		Pf4
Pcdhb1	Etnk1		Commd8
Muc15	Padi2		Birc3
Trhr	Rimklb		Zkscan1
Hist2h4	Prrc1		Itch
Tmem56	P2rx7		Mfsd8
A230046K03Rik	Zfp113		Lipg
Ikzf1	Lmod1		Kcnt2
Cep170	Ubqln2		Kbtbd2
Reps2	Gpm6b		Pgpep1l
Vcpip1	Gm16130		Ubqln2
Nek10	Sbspon		Atp6v1a
Rad54b	Foxd1		Eepd1
Hoxd1	Ms4a2		Wee2
Oacyl	Nipbl		Cul1
Cadm2	Slc8a1		Ms4a2
Rnf149	Zfp322a		Fbxl14
Idi1	Atraid		Rbl2
Etnk1	Rhbdl3		Sirpa
Mier3	Uty		Mgat5b
Idi2	Wee2		Lonrf1
Scd1	Pex12		Kif16b
Adrbk2	Plxna1		Mbtd1
Galnt13	Golga7		Arid1b
2700089E24Rik	Ccdc30		Arl6
Dab2ip	Kbtbd8		Tsga10
Brcc3	Unc119b		Ano5
Phldb2	9330159F19Rik		Khdrbs1
Lrrc61	Alg9		Rb1cc1
Txlnb	Epb41l2		Trappc8
Phactr2	Ccdc112		Cycs
Gja1	Lrrk2		Gja6
Prpf4b	Ptbp3		Ppp1r36
Pde3a	Lrrc19		Cops2
Prps1l3	Rc3h2		Tyr
Thoc1	Lekr1		Zfp867
Prokr2	Marcks		Fam20b
Adamts5	Bambi		Gpbp1l1
St8sia4	Nectin3		Ube2q2
Trim37	Nova2		Psmb11
Zfp940	Xiap		Snap23
Evx2	Mfsd8		Casc4
Dio2	Atg7		Raph1
Usp51	Cast		Tob1
Uba6	Ifit1bl1		Acot2
Usp42	Vdac2		Chrng
Tmx1	Clstn2		Swap70
Crkl	Igip		Mprip
Tox3	Ttc19		Stk39
Lix1	Fbn2		Ergic2
Uhrf2	Steap2		Pip5k1b
Spag16	Fgf7		Arhgap44
Rsbn1l	Tmem47		Tmf1
Nrxn3	Foxn2		Mtss1
Tnpo1	Arl15		Gmeb1
Pou4f1	Tmf1		Smim17
Bmi1	Epas1		Nlgn1
Greb1	Rpgrip1l		Ubxn7
Gstcd	Sall1		Fgl2
B020004C17Rik	Bend3		Maml2
Socs4	Slc30a5		Pou3f4
Atxn1l	Rif1		Arf4
Lypd3	Ncl		Parp8
Zim1	Ccndbp1		Tmem45a
Lpar4	Tob1		Clec2i
Gm10118	Ate1		Sf3b1
Alkbh8	Pou3f4		Ebf2
Phf20l1	Arhgef11		Elavl4
Adra2b	AI429214		Fbxo4
Rffl	Epha5		Pitpnm3
Lrrc19	Slc25a51		Nufip2
Rab9b	Ran		Eml4
Zfhx3	Rel		Ginm1
Hspa4l	Rapgef6		Arhgap29
Ttc14	Slc5a8		Kbtbd3
AW554918	Zfp287		Ankrd13c
Gmps	Taf12		Kpna3
Luzp1	Eef1akmt2		Bambi
Vmn1r45	Lpp		Slc22a4
Git2	Esp6		Nox1
Atp2b1	Acsm2		Shoc2
Yae1d1	Syt16		Zmpste24
Timmdc1	Trim12c		Robo1
Dennd5b	Car13		Rel
Rnpc3	Slc22a4		Colec12
Efr3b	Stk4		Agbl3
Zbtb2	Tle1		Bfar
Lgi2	Mllt11		Ppat
Pde7b	Nwd2		Tbc1d12
Ptpn2	Pcdh7		Loxl4
Tubgcp4	Stil		Lrtm2
Apol10a	Raph1		Twist1
Uggt2	Wnt11		Lztfl1
Fsd1l	Ppat		Foxr2
Dnajb14	Gzf1		Elavl2
Ccnj	Pak2		Cnp
Yipf6	Pds5b		Aaed1
Slc25a31	Banf1		Fgf13
Dcun1d4	Lypla1		Amotl1
Psd3	Zcchc4		Acsm2
Gm17509	Ggcx		Atraid
Klrc2	Ap1ar		Serpini1
E2f6	Atp2b1		Myocd
Tspan2	Ddx42		Entpd2
Dnal1	Zbtb43		Sult1e1
Rfx7	Zfp950		Gga3
Zfp11	Sirpa		Ddx42
Ammecr1l	Slco1a6		E2f4
Pappa	Pdcd10		Set
Dcaf10	Klf9		Lrrc39
Hmgcs1	44990		Shisa6
Col4a3	Kbtbd3		Ackr3
Rassf8	Lmbrd2		Slc5a8
Grm6	Gbp6		Sesn1
Gvin1	Vapa		Armc2
Gm4070	Gpbp1l1		Esp6
Pramef8	Rad23b		Ell2
Rad23b	Zdhhc21		Tnip3
Trps1	Setd1b		Erap1
Papolb	Mrps24		Smc2
Pgm2l1	Dennd5b		Sec23ip
Grb10	Agbl3		Cdt1
Hmga2	Rab11fip2		Dctd
Kctd16	Fbn1		Arhgap12
Serpinb2	Rap2c		Hbs1l
Slc38a6	Mastl		Tmem88b
Nebl	Mtss1		Golga7
Ildr2	Kdm5a		Trim36
Xirp2	Fam160a1		Cpeb3
Vamp2	Rbmxl2		Adipor2
Pigm	Bdkrb2		Bend3
Tmprss11b	Ncor1		Dmp1
Stard9	Plppr4		Bloc1s4
Chrdl1	Atp6v1a		Pnoc
Trdn	Brms1l		Arih1
Lifr	Bcl2		Slc26a11
Lox	Arhgef33		Tmigd1
Diap2	Rhoq		Vangl1
Gm28048	Cd300a		Usp24
Olfr536	Usp29		Fam118a
Abcc2	Ppp1r16b		Slc44a5
Gsdmc4	Fstl5		Ctdp1
Fbxo8	Ubxn2a		Glipr1l2
Nek1	Astn1		Scaf1
Vwa5a	Tcf12		Col9a3
Pcgf3	Xrcc4		Nova2
Tacr1	Slc5a7		Vdac2
Rnf152	Zbtb11		Chsy1
Yod1	Syncrip		Fam228b
Pign	Orc4		Casp7
Polr3f	Arf4		P2rx7
Ereg	Lrrc72		Npr3
Dcaf17	Tbc1d31		Zcchc4
Klrc1	A830010M20Rik		Rbmxl2
Cabp2	44991		Abhd17a
St8sia2	Tmem35a		Kcnmb2
Nedd1	Ccdc122		Epas1
Pdzd8	Elavl2		Fam210a
Akap6	Pkd2l2		Chgb
Atf2	Pafah1b1		Krit1
Gabarapl2	Vmn1r45		Srek1ip1
C78339	Ppp4r2		Abi1
Rpgrip1l	Dna2		Rap2c
Oit3	Gabra4		Lima1
Pigw	Gpcpd1		Eif2s1
Zfp26	Srek1ip1		Arl5a
Unc5d	Lztfl1		Rdh12
Alg10b	Abhd17a		Thbd
Gria4	Tm2d1		Ube2w
Ralgapa2	Fzd4		Lrrc1
Fam160a2	Osbpl1a		Btf3l4
Smad5	Scn8a		A830010M20Rik
Ttc39b	Rbl1		Adam22
Gulp1	Zmpste24		Sgms1
Cdh9	Gm4925		Pex12
Pank1	Nox1		Ggcx
Gcnt1	Fzd1		Pilra
Gtf2a1	Tktl1		Hnrnpdl
Slc2a12	Tmem150c		Eif4e
Kat2b	Tob2		Mctp1
Mlxip	B3galnt1		Epha5
Nsd1	Gmeb1		Ano1
Rnmt	Sult1e1		Cers4
Me1	Gdf3		Nrn1
Brwd1	Trpc3		Commd7
Klhl32	Dip2a		Sec24a
Cd59a	Tdrd3		Mapk1
Ncor1	Prkra		Vezf1
Harbi1	Gsdmc		Ube2k
4921536K21Rik	Myoc		Zfp113
Ncapg2	Trim37		Fam192a
Scrn3	Nbeal1		Unc119b
Rnase4	Pcsk1n		Hnrnpr
Sypl2	Spred1		Stk4
Usp22	Ctdp1		Ccndbp1
Atp8b4	Cdk12		Sphk2
Mrps21	Vezf1		Fmo3
Fam26e	Ptpn20		Aldh1a2
Klri2	Zbtb37		Rce1
Trim24	Mier1		Zfp180
Rbm43	Npr3		Ttc21b
Nmbr	D6Wsu163e		Man2a1
Plxdc2	Rcbtb1		Oprm1
Micu3	Cfap53		Osgin2
Gm9776	Man2a1		Men1
Casc1	Ceacam12		Ppm1d
Spast	Hpcal4		9530068E07Rik
Ndfip1	Ginm1		Plxna1
Tmtc2	Rab11a		Pdcd10
Tiam1	Trim66		Ccdc14
Zyg11b	Phb		Scml2
Zbtb10	Fgfr2		Rab11a
Itga4	Fam210a		Plekhb2
Ctf2	Tmem45a		Actr2
Wdr35	Erap1		Rere
Rnf111	Ppm1d		Snx18
Trim52	Stxbp5		Slc33a1
Limch1	Myrip		Foxd1
Pgr15l	Lonrf1		Snx25
Peg3	Tmem88b		Hnrnpll
Trim56	Zfp395		Ric8b
Zfp191	Smim17		Rnf214
Ankdd1a	Klri2		Lmtk2
Map1b	Nupl1		Ces1d
Ipcef1	Prrg1		Serbp1
Gpr101	Steap3		Clcn2
Asxl2	Fam13a		Ccnd3
Cmpk1	Celf2		Auh
Zc3h13	Amot		Cpsf6
Tmem30b	Zfp266		Orc4
Col8a1	Pgap1		Banf1
Naa50	Pcdhb5		B3galnt1
Mgat4a	Ago1		Klhdc9
Zfp697	Eef1b2		H2afy2
Mdga2	Scaf1		Aste1
Upf3b	Hecw2		Mcfd2
Slc43a3	Fbxl14		Zfp395
Nemf	Tyms		Slc25a51
Lmod1	Rad51d		Kdm6a
Nrk	Arhgap12		Fgfr1op2
Kcnd2	Nufip2		Cox11
Gsdmc	Btf3l4		Coa5
Tfap2b	Snx18		Pkd2l2
Il23a	Rnf150		Arf6
Ubxn2a	Glipr1l2		Tbc1d31
Rhobtb3	Eepd1		Ank3
C1galt1	Cers4		Taf12
Nova1	Scfd2		Sbspon
Dnajc6	Mapk1		A130010J15Rik
Pou2f2	Lrit2		Rab10
Cir1	Kpna4		Sycp2
Galnt3	Dcaf17		Saysd1
Ilf3	Plcl1		Zfp287
Nampt	Mfsd2b		Arhgef11
Ccnt1	Stk17b		Lrrk2
Fhl1	Gabra1		Chrna1
F930017D23Rik	Foxo1		Car13
Padi2	Suv39h2		Xrcc4
Fam120c	Snx25		Sall1
Zfp780b	Fbxo4		Kcne1
Zbtb6	Coa5		Prkra
Gpkow	Nemf		Trappc13
Zbtb43	Gnrhr		Kmt2e
Gm9881	Ppp2r3c		Lias
Cflar	Zscan26		Slc30a5
Gm9817	Kcnt2		Spata7
Hao1	Slc5a3		Kif3c
Fzd5	Arf6		Eef1b2
Calcrl	Dmp1		Ttll1
Cnr1	Fam20b		Gng2
Mettl21b	Ifitm10		Cd300a
Elac1	Col9a3		Ube2j2
Cngb1	A1cf		Tmem167
Pi15	Epha7		1700028K03Rik
Fzd4	Tbx18		Mdp1
Ranbp2	Zfp180		Fgd4
Zfand4	Ercc6l2		Mrps30
Anks1b	Chrna1		Sumf2
Podxl	4930591A17Rik		Was
Ccnyl1	Elavl4		Dph3
Myrip	Ebf2		Tmem206
Zfp263	Set		Acer3
Arfgef1	Cecr2		Nars2
Klf8	Htt		Alg9
Ccdc141	Sparc		Hecw2
Eif3k	C2cd2		Vps26b
Hspb8	Larp4		Pcsk1n
Tmem178b	Hdgfl3		Arpp19
Zfp345	1700028K03Rik		Atg7
Ahnak	Cpeb3		Selplg
Tfcp2l1	Tmem106a		Asf1a
Hcn1	Reps2		Mrpl1
Fsbp	Ano1		Tmpo
Hcrtr2	Actr10		Tle1
Fam135a	Spcs3		Ski
Ankrd26	Idi1		Usp3
Aff2	Aste1		Emc1
Rbm27	Ercc6		Rpl7l1
Gm12355	Tnpo1		Lekr1
Rnf44	Agtr1b		Zbtb37
Hnrnpa2b1	Entpd2		Milr1
Skil	Fbxo38		Tyms
Rab11fip2	Elovl6		Spryd7
Tmem50b	Ankrd28		Tmco3
Mid2	Atf2		Wnt11
Grm5	Brwd3		Actr10
Chrna7	Vps26b		Eif4ebp1
Wrn	Tmcc3		Ncl
Ahrr	Nbr1		Mfsd2b
Kcnab1	Srsf1		Sub1
Ccdc89	Arhgap29		Rad51d
Eif5a2	Nucks1		Clns1a
Alcam	Usp45		Phb
Dip2a	Lrtm2		Tmem106a
Twistnb	Gpr158		Slc25a3
Pou2af1	Ilf3		Dph7
Cyp1b1	B3gnt2		Phkg1
Pds5b	Ppp1r36		Gdf3
Tnfrsf19	Vwa8		Ptp4a3
Elovl6	Prkci		Gm20815
Pvrl3	Phf20		Ccdc85b
Hdgfrp3	Ank3		Sod2
Bcl11b	Tmem26		Mrps24
4632415L05Rik	Sphk2		Lpp
Zc3h15	Pi15		Ubxn2b
Chml	Ttc23		Taok1
Otud6b	Mbnl3		Plekha7
Zfp644	Ttc21b		Dtx4
Btn2a2	Eml4		Rgs17
Sgce	Cycs		Tmem164
Hipk1	Arl5a		Klf9
Klhl15	Gcnt1		Eif3j2
Fbn2	Tmem136		Clstn2
Ank2	Klrc1		Steap2
Efcab1	Slc15a2		Zfp11
Arhgap36	Dcun1d4		Trim24
Slc12a2	Rnf214		Tm2d1
Itih5	Setd7		6030458C11Rik
Ston2	Pde1c		Ate1
Kcnc2	Tmigd1		Stk17b
Hist1h2bj	Hdac9		Gpcpd1
Tmem136	Col4a3		Arl15
Gabpb2	Cdk19		Leprotl1
Iws1	Lmbr1		Fam78b
Frrs1	Tbc1d12		Dpf2
Gucy2f	Maneal		Lcor
Nfib	Tnip3		Arhgef38
Clic5	Emc1		Eif3j1
Acvr2a	Tmx1		Sox5
Gdi2	Lrrc1		Deptor
Mat2a	Jak2		Rfx3
Fbxo48	Wipf3		Rbms3
Med1	Cep170		Osbpl8
Igfbp5	Twist1		Memo1
Rimklb	Mbtd1		St8sia4
Sesn2	Psd3		Efr3b
Ccdc6	Usp24		Ammecr1l
Dock11	Ano5		Spast
Dcun1d3	Lypd6		Pgr15l
Lamp3	Thbd		Peg3
Znrf3	Mid2		Nrk
Tacc1	Was		Dnajc6
Acvr1c	Amotl1		Ahnak
Prosc	Rbm20		Tardbp
Mgat2	Ces1d		Slc2a9
Rgs5	Zfp329		Trip4
POU2F1	Cmpk1		Bcl2l2
Wdr77	Chrnb3		Shc3
Rbm20	Sesn1		Ptprt
Mapk9	Hus1		Chl1
H2-T24	Kmt2e		Ghitm
Cyth1	Loxl4		Slc39a8
Zfp799	Grm5		Zfp318
Six6	Erbin		Jdp2
Iqgap1	Pgpep1l		Tmem207
Ascc3	Rbl2		Ddx17
Vmn2r42	Rpl7l1		D6Ertd527e
Itgb8	Nat8f2		Ctnnd1
Samd4	Usp3		Adarb1
Zmat4	Zbtb44		St8sia1
Zc3hav1l	Scd1		Aff4
Maneal	Rsbn1l		Mau2
Zswim6	Snx12		Trim9
Map2k6	Clcn4		B3gnt3
Tktl1	Lifr		Hspb11
Lypd6	Kpna3		Zwint
Thap2	Akap13		Sema3d
Slc26a3	Mrps25		Dock4
Steap3	Cir1		Soga1
Ube2v2	Nfib		Gpr135
Arhgap26	Nars2		Smarca5
Smcr8	Mdga2		Ccdc157
Fam13a	Arih1		Dlg5
Gm6377	Men1		Esrrg
Frmpd4	Acot2		Acox3
Tenm3	Ndnf		Capn6
Oxnad1	Tsga10		Cacna2d2
Syt4	Zfp799		Ak3
Tardbp	Galnt3		Ppip5k2
Cdk19	Zfp780b		Prkab2
Amer1	Trim33		Syn3
Carf	Rundc3b		Rabep1
Matn3	Appl1		Sp4
Arsb	Zkscan1		Serinc3
Trim33	Khdrbs1		Dhx36
Atxn7	Slc25a3		Ets1
Nr4a3	Ankrd52		P2ry4
Amot	Purb		Casp2
Tmem86b	Tmem178b		Cyp2ab1
Olfr701	Rp2		Sema4f
Spty2d1	Lipg		Dnmt3a
Fbxo38	Ski		Srl
Nupl1	Kif16b		Sos1
Cenpq	Casp7		Sh3glb1
H60c	Inpp4b		Brinp1
Flrt1			Tmem158
Calcr			Sec14l5
Tor1aip2			Grin2a
Atp7a			Nkain3
Cyb5b			Morc4
Cd93			Setbp1
Zranb3			Kcnf1
4930453N24Rik			Gatad2b
Polh			Krba1
Naip6			Slc25a46
Lgi1			Hspa4
Megf9			Bora
Scamp1			Pou3f3
Dsc3			Efcc1
Cd226			Mfap1a
Pdc			Anapc16
Strbp			Slc22a6
Rest			Aplf
Gm7120			Wipi2
Mrgprx2			Pigk
Cd28			Dvl3
Klhl24			Tusc3
Lrp6			Trpc5
Adam24			Amigo1
Thumpd2			Itsn1
Rint1
Maml1
Fmo9
Ypel2
Sort1
Slc1a7
Mcoln2
Gm13011
Ctdspl
Nlgn3
Nhsl1
Ghsr
Gls
Etv5
Bmp2
4932411N23Rik
Unc5c
Ptprb
Olfr502
H2-Q1
Nbr1
Enc1
B4galt6
Zfp704
Nkrf
Tm2d1
Gcfc2
Tob2
Prkag2
Cdh7
Usp45
8030462N17Rik
Cmtm4
Synj2bp
AA474408
Ppp1r16b
Pwwp2a
Bmp8b
Ror1
Sbf2
Kif1b
Camk4
Srsf3
Usp53
Gm4894
Ints10
Gm14139
Hnrnpa3
Kcna2
Myo1e
Rsph4a
Pik3ca
Pou4f2
Ttll4
Otud6a
Frrs1l
Cep85l
Serpinb6b
Srsf6
Ing3
Slitrk2
Ppargc1a
Pate2
6030458C11Rik
Fmnl2
Zfp442
Gm6483
Gm17067
Dtna
Kpna4
Il1rapl1
Sord
Hltf
Rad51c
Erbb2ip
Msn
Slc26a9
Marcks
Spcs3
Edaradd
Mypn
Uprt
Pten
Lrrc8c
Apobec3
Bclaf1
Rax
Foxb1
Zfp397
Ctdspl2
Alg11
Ptprd
Pcdhb2
Pramel7
Ccdc122
Lipm
Zfp81
Fam168b
Ogt
Gm13151
Ggps1
4931440F15Rik
Gpr21
Trio
Dpysl2
Lpcat2b
Rtn4
Il22ra2
Spock3
Atp11c
P2ry13
Mme
Gm15737
Nek4
Brms1l
Npas3
Fzd7
Pbrm1
Pik3c2g
Pcmtd1
Sv2c
Fbxo28
Foxp2
Sh3pxd2b
Hpcal4
Myc
Lrrcc1
Pcsk7
Lgr5
Iffo2
5830411N06Rik
Wdfy2
Mbnl3
Mecp2
1110008L16Rik
Sppl2a
2010002M12Rik
Ppp2r3c
Ppip5k1
Cnnm4
Cpsf2
Zfp157
Kcnv1
Plxnc1
Acsl3
2810021J22Rik
BC049715
Eid2b
Lin28b
Rcor3
Nkx3-1
Veph1
Ugt2b34
Itpr1
Atp6v0c
Crx
Soat1
Ccdc82
Ogfrl1
Samd7
Slc2a9
Dtl
Rev3l
Bace1
Ptbp2
Zfp182
9930111J21Rik2
Gm9804
Hist1h2ad
Chst11
Rdh13
Lnp
1110057K04Rik
Slc7a14
Ccdc88c
Rad54l2
Osbpl1a
Dbr1
D10Wsu102e
Sec14l1
Slc15a2
Tat
Zfp746
Smu1
Runx2
Rnf24
Trip4
Nanog
B4galt7
Cntln
Ccng1
Abca6
Rbm41
Vcl
Fmo2
Lonrf3
Tbc1d23
Egfr
Emx2
Aurka
Ugt8a
Dld
Setd1b
Chdh
Akt3
Gja5
Mbnl1
Hist1h2bm
Stx12
Syt16
Cpeb2
Slc10a5
Gpd2
Rrm2b
Gsdmc3
Hexb
Diexf
Hdac9
Flt3
Xpot
Ssr1
Vgll3
Mum1l1
Itga2
Tirap
Rab30
Acad11
Ankrd28
Acsl4
Atp11b
Arid4b
Pggt1b
G2e3
Gsdmc2
Dpys
Cct6b
Acot12
Mettl16
Rnf146
Atm
Zmynd8
1700016H13Rik
Lrrc31
Zic5
Ddx26b
Aqp9
Bdkrb2
Tmtc1
Cbfa2t2
Slc1a2
Sp8
Gusb
C8b
Slc6a20a
Sprr2a2
Sprr2a1
Srd5a2
Tor1aip1
Msl1
Heph
Rreb1
Tmc7
Olfr519
Zfp60
Gabpa
Plac8
Lypla1
BC024978
Dazl
Gm9930
Prkx
Zfp280b
Gk5
Slco6c1
Afap1l2
Trim58
Bcl2l2
Cyp2j9
Zbtb21
Traf6
Stxbp5l
Ercc6l2
E2f5
Nfe2l3
Stam
Csgalnact1
Acly
Lrrc2
Casr
Add3
Aph1b
Eml5
Phf20
Spin4
Tdrd9
Igf1
Cmtm3
Rs1
Slfn3
Ncoa2
Fbxo33
Wdr37
Ccdc11
Fgfbp3
Rerg
Pcdhb5
2610018G03Rik
Thtpa
Dcx
Zdhhc21
Wipf3
Mex3b
Stil
Lpgat1
Akr1c14
Ccp110
Vmn1r43
Zfp322a
Top1
Herc6
Ebf3
Dlgap1
Fzd1
Azin1
D5Ertd579e
Fgf4
Abca5
Hist1h3b
Hyal4
Khdc1c
Slc16a1
Klhl42
Agtr1b
Arhgef33
Ppp1r3a
Slc36a4
Zfp281
Gpc6
Appl1
Hmmr
Aipl1
Gm16432
Uty
Mastl
Hus1
Ppp3cb
Cebpzos
Cdkl1
Suv39h2
Neu4
Meis1
Gpr137c
Nup62cl
Gas2l3
4930544L04Rik
Rcbtb1
Zbtb11
Sptssa
Mrpl3
Mageb4
Pus7l
Gm6367
Acnat1
Shc3
Ptprt
Apba3
Chl1
Gpr165
Tcte2
Gpr116
Gnb4
Pcdh7
Zbtb49
Fbn1
Fam177a
Zfp426
Capn5
Qars
D3Bwg0562e
Sox9
Smek2
Gm14124
Epha7
Ppp1r12a
Dna2
Rhpn2
Fmn1
Fxyd5
Rundc3b
Gm21743
Fyttd1
Zik1
Capn7
Rnf182
Scn3b
Fgfr2
Gm8257
Gm12216
Gatm
Six4
Socs6
Setd7
Rhoq
Zmat3
AI429214
Ibsp
Ghitm
Fam13c
Rsg1
4930408O17Rik
Nek7
Cacna1e
Kcnd3
Kitl
Sgcd
Lrat
Sgol2
Fam173b
Gcg
St3gal6
Trim12c
Map7
Sstr1
Mllt11
Syt12
Smc5
Htt
Akap13
Zhx3
D6Wsu163e
F13b
B3gntl1
Slc5a7
Myf5
B3gnt2
Ccdc67
Tktl2
Fat1
Pigl
Dennd1b
Hmgb1
Klf6
Acap2
Ufl1
Zfp365
Zfp65
Ubl3
Fn1
Vapa
Wdr72
Fnbp4
Calm3
Slc6a14
Ankrd52
Lats1
Tbc1d9
Slc39a8
Slc37a2
Zfp318
Cdh12
Gna14
Met
Slc9a2
Mylk4
Nucks1
Usp15
Zfp189
Aftph
Svep1
Slc12a1
Plcl1
Sall3
Glis3
Mrvi1
Impa1
Pgm1
Gm21292
Gm10644
Atp6v1d
Slc5a12
Trub1
Nxpe4
Gramd1b
Kcnh5
Ptprk
Tnfrsf26
Sike1
1810009A15Rik
Trim59
AI317395
Zfp521
F5
Zfp930
Arhgap6
Fam46c
Pex5l
Dnajc3
Nwd2
Ifna12
Arhgap20
Ubqln1
Ate1
Gltscr1
Gabra1
Ssh2
Zfp410
Mapt
Prickle2
Ube2h
Zic1
Cd47
Prkaa2
Arnt
Gdpd2
Magt1
Slc8a1
Samd5
Adcyap1r1
Tnfrsf14
Rbm26
Gm15409
Gm14446
Prss38
Cav1
Nsun3
Bcl9
Tmem150c
Lrrc40
Slc23a2
Tbx15
Shroom2
9330159F19Rik
Homer1
Lmbr1
Nhlh2
Neb
Agl
Ap1g1
En1
Topors
Reep1
Cstf3
Prrc1
BC027231
Rimkla
Gm6205
Gm16223
Ipmk
Srsf1
Heatr2
Gm17349
Slco1a6
C87414
Inpp1
Smad2
Adcy9
Xkr4
Irf6
Ids
Clec2g
Ptges3
Mcmdc2
Gns
Mef2a
Cdk8
Echdc1
Plce1
1700034J05Rik
Pde11a
Casc5
Slc27a2
Rhbdl3
Sypl
Ccdc68
Epb4.1l2
Trib2
Acad9
Med14
Ptplad2
Dnm3
2010315B03Rik
Pcdh15
Tulp4
Mgam
2610008E11Rik
Trak2
Enpp4
Ppp1r1c
Myoc
Nudt10
Nup88
Tespa1
Mrrf
Setx
2700081O15Rik
Pafah1b1
Mrps25
AI987944
Csnk2a1
Gpr75
Sox4
Jdp2
Mbd4
Cfh
Ece1
Antxr2
Hsf3
Morc2b
Mmachc
Slc7a15
Pcmt1
Sash1
2610002M06Rik
Vmn2r57
Jade1
Txndc15
Crisp3
Jak2
Fam160a1
ZNF383
Sparc
Synb
Esr2
Qpct
4930430F08Rik
Gabrb3
Tmem67
Cbr3
Mill1
Fcho2
Dgke
Apaf1
4930583I09Rik
A730045E13Rik
Prdm10
Bbs9
Tmem207
Ptp4a1
Stk17b
Grip1
Nrip1
Best3
Ddx17
Pigg
Npy5r
Papd4
Fam136b-ps
Plekha1
Runx1t1
Clec16a
D6Ertd527e
Bmyc
Zfp42
Slc30a7
Stxbp5
Olfr60
Ctnnd1
Zfp207
Trrap
Pf4
Commd8
Birc3
Gm12353
Zkscan1
Gm53
Hells
Itch
Prepl
Map2
Stag1
Tnks
4930539E08Rik
Shisa2
Ica1l
Plxna2
Sc5d
Nlrp12
Rcor1
C1ql3
Atl3
Mrgprb1
Zfp382
Exoc5
Med12l
Sema3c
E130114P18Rik
Mfsd8
Mrs2
Mettl10
Lipg
Blzf1
Pcdhb20
Gm6526
Slc39a10
Sntb1
Prom1
Cmklr1
Bivm
Slc7a12
Kcnt2
Fam72a
Dpep2
Nrg1
Kbtbd2
Cdc27
Whsc1l1
Ido2
Frmd4a
Sema3a
Pgpep1l
Siglec5
Dgka
Tex26
Ubqln2
Gm15128
Gm15107
Atp6v1a
Sell
Klrc3
Ubash3b
Slc9a6
Eepd1
Gm21319
Wee2
Ccnl1
Dazap2
Gpcpd1
Gpr17
Vash2
Arhgef18
Cul1
Gm9830
Gypc
Esyt2
Bicc1
Map2k4
Adarb1
Usp31
Dmxl1
Ms4a2
Smarca1
Fbxl14
Rspo4
Mtcl1
Rbl2
Myom3
Sirpa
Bcas1
Ddi2
4930578C19Rik
Nxpe2
Gm1564
Osmr
Shank2
Bche
Mgat5b
4930430A15Rik
Msmo1
Nudt4
Zranb1
Mex3a
Klra10
Celsr1
Suv39h1
Fam3c
Ephx2
Oca2
Lonrf1
Kif16b
Mbtd1
Qtrt1
2023-03-06
Lnx2
St13
Snapc1
Tmem132b
Mxi1
Btla
Tmx3
Arl15
Gpr12
Arid1b
Slco1a4
Crk
Thrap3
Notch2
Abca8b
L3mbtl4
Synm
Atp8b1
Rsbn1
Dcp2
Arl6
Nmur2
St8sia1
Frmd3
Tmed7
Ccdc88a
Aff4
Pik3c2a
Coil
Zbtb5
Emilin2
Mylk3
Gltscr1l
Galnt1
Mau2
Bmpr1a
Gm6760
Prdm6
Havcr2
Pafah1b2
Eri2
Cemip
Lepr
Myo6
Ado
Prr15
Sclt1
Arhgap18
Tsga10
Ugt2b1
Trim9
Gipr
Iba57
Palm2
Csnk1g1
Chrm1
Tars
Il13ra1
Ermn
Scaf8
Xpo4
Ano5
AU015836
Frem2
Ddx5
Il2ra
Acnat2
Fign
Atad1
Gata1
Tslp
Cdkn2aipnl
Khdrbs1
Nr1d2
Dlx6
Rgl1
Zdhhc15
Zfp964
Tmprss11d
Rb1cc1
B230217C12Rik
Il22
Dph1
Trappc8
Gdap1
Dcaf12l2
Ctdsp2
Phf8
B3gnt3
Xylt1
Ikbkg
Ralgps2
Peak1
Ttn
Hspb11
Cycs
Gja6
Iltifb
Zkscan2
Zwint
Slc22a3
Smc3
Dnajc5
Nyap2
Dgkk
Fgf10
Gid8
Zfp386
Pds5a
Nadk2
Cenpm
Syt11
Klf16
Ppm1k
Ndst3
Pramel1
Ms4a4b
Ppp1r36
Nmnat1
Ttc30a1
Cops2
Zcchc3
Scp2
Ireb2
Slc25a30
Synrg
Tyr
Zfp867
Fam20b
Gpbp1l1
Ube2q2
Repin1
Gspt1
Cox17
Magi1
Tifa
Phf19
Psmb11
Snap23
N28178
Mdm4
G3bp1
Fam181a
Pla2g7
Btg2
Lmo3
I830077J02Rik
Casc4
Raph1
Jmjd1c
Trove2
Snx19
Tob1
Acot2
Mfsd7c
Dock10
Klhl9
Naif1
Otog
Prpf4
Kidins220
Lancl3
Chrng
Lims1
Slc35e2
Slco1b2
Swap70
Slc10a2
Mlph
Entpd7
Heatr5b
1700011I03Rik
Gm10053
Rab12
Pex26
Mfsd4
Dusp4
Erbb4
Ptprq
Prox1
A730015C16Rik
Bach1
Tbp
Mtm1
Mprip
Dhrs9
Cul3
Kmt2c
Stk39
Ergic2
Pip5k1b
Arhgap44
Abhd4
Zbtb7a
Mafg
Tmf1
Cd164
Zfp871
Mtss1
Gmeb1
2023-03-01
Smim17
Cd48
Hspa1b
Bzw1
Nlgn1
Pik3cg
Cdh19
Fut4
Stau2
Rab8b
Sh3bgrl2
Ubxn7
Olfr1443
Efna5
Fgl2
RP23-133G16.2
2210018M11Rik
Maml2
Ncam1
Pou3f4
Insr
Sfxn2
Naalad2
Arf4
Lcn9
Trim68
Rab27a
Arhgap23
Rbm25
Elf2
4933417A18Rik
Slc22a27
Parp8
Zic2
Siah1b
Tma16
Neu3
Bdh1
Ldlrad3
Vangl2
Kit
Dnajc16
Ncam2
Olfr733
Mrpl22
Casp3
Sema3d
Cenpw
Smyd3
Tmem45a
Pkd2
Dock4
Clec2i
Ncbp2
Setd6
Sf3b1
Spop
Slco4c1
4932429P05Rik
Stk36
Zfp92
Ebf2
Knop1
Clcn5
Errfi1
Elavl4
Coro2a
Elk4
Ints2
Gm10032
Ppp2r3a
BC106179
Tcp11l1
Cog8
Mmp13
Stxbp3b
Fbxo4
Sytl4
Crebbp
Lrp2bp
Soga1
Sult1d1
Fam19a2
Olfr658
Cops8
Pitpnm3
Ppig
Rgs20
Nufip2
Eml4
Ginm1
Dnajb9
Gm5148
Arhgap29
mt-Nd4l
[truncated: 3,309 more rows]

## Sheet: 1264-5p
TargetScan	miRDB	miRWalk	Candidate target genes
Bloc1s6	Med13l	Pias1	Hnf1b
Shank2	Csde1	Dcx	Cyp2s1
Tmem17	Ankrd44	Tslp	Mrap
Mroh5	Txlna	Arhgap42	Dcp1a
Zbtb20	Rcan2	Paip1	Abce1
Pcdhb1	Sh3gl2	Cytip	Col8a2
Pikfyve	Gtf3c4	Pcare	Bmp6
Gm5878	Glra2	Adap1	Myo15
Hnf1b	Dynlt3	Tmem245	Slc22a3
Med13l	Bmp6	Igsf1	4931406C07Rik
Zfp445	Prkg1	Pirt	Unk
Napb	Zc3h14	Mbnl3	Capn7
Cyp2s1	Gbp8	Zfp319	Slc24a2
Gm17567	Dcp1a	Slc11a2	Greb1
Mrap	Tmem128	Plekhb2	Cercam
Unc5c	Gm8817	App	Cldn19
Dcp1a	Gch1	Hook3	Gbp4
Ehd2	Sp3	Slc36a4	Slc1a2
Gm14419	Mrap	Lifr	Wscd2
Cemip	Unk	Elfn2	Ankrd13a
N28178	Grem2	Gna13	Fzd6
Pcyt1a	Gbp10	Mpped1	Rasef
Abce1	Crebzf	Ccdc38	Lmod2
Zfand2a	Btbd3	Pbrm1	Map2k5
Gm14434	Gbp6	Fam107a	Fem1a
Gm2007	Fmnl2	Nudt18	Mdm4
Gm6710	Gbp4	Slc4a7	Cstf2
Gm14305	Cbl	Celf6	Crtam
Gm11007	Cyp2s1	Limk2	Ildr2
Gm4724	Gjb4	Msl1	Glra2
Rptor	Eya1	Gdpd5	Mef2c
Col8a2	Capn7	Rhot1	Lats2
Ksr2	Exd2	Mapkap1	Crebzf
Abca13	Tmem132c	Rer1	Gbp6
Nlgn3	Mef2c	Pim1	Gbp8
Mtx3	Rarb	1700019D03Rik	Rasgrf2
Rbl2	Ehd2	Atxn1l	Stom
Gm15800	Meis2	Dpf1	Setbp1
Foxm1	Paip1	Pcgf5	4931406P16Rik
Ppp1r15b	Simc1	D430041D05Rik	Syn3
Bmp6	Calu	Prdm10	Zmynd10
Myo15	Tmem17	Eif4g3	Myo9b
Rara	Stom	Taf4b	Nr2f1
Nt5c1a	Cpne3	Tmem156	Syt1
Tnxb	Acat2	Gm42372	Grem2
Bet1l	Ubfd1	Serpinb9h	Csde1
6430548M08Rik	Tspan7	Kctd16	Dsc3
D10Bwg1379e	Crtam	Gstm1	Zfp874a
Mkl2	Wnt9b	Mindy2	Slc43a2
Slc22a3	Ppp1r3a	L1cam	Fam196a
4931406C07Rik	AB124611	Mau2	Srebf1
Unk	Kctd6	Kif19b	Zfp740
Tmem180	Loxl4	Tmem208	Edar
Sox12	Srebf1	Hr	Rad54l2
Cpne3	Fam160b1	Slc22a23	Slc39a1
Ptprj	Kcnk18	Fam50b	Spata9
Sez6l	Elp4	Tlcd3a	Txlna
Bhlha15	Myo15	Acp2	Meis2
Capn7	Wscd2	Acvr2b	Ergic1
Manea	Virma	Adra1b	Tvp23a
Tusc2	Rb1	Ap2a2	Rb1
Macrod2	Alg12	Zfhx3	Slc4a1
Ctif	Tslp	Sirpa	Ube2d1
Esp36	Fzd6	Calu	Sec22a
Slc24a2	Shisa7	Cbl	Trappc3l
Csmd2	Il13ra1	Ccr7	Mfrp
Greb1	Arrb1	Arid3a	Exo5
Rab40c	Mafk	Evi5	Fibcd1
Spata13	Gbf1	F2rl1	Ehf
Tmem229b	Fam243	F8a	Btbd16
Arid5b	Maml3	Fgl2	Cactin
Rbfox2	Col8a2	Fshb	Slc6a2
Hs6st3	2310002L09Rik	B4galnt2	Unc13a
Cercam	Rubcnl	Gcnt2	Efr3b
Cldn19	Cldn19	Gjb4	Zfp704
Gbp4	Myo9b	Gnl1	Arx
Slc1a2	Kat2a	Grin2a	Txlnb
Bcl3	Timm17a	Cxcl1	Asph
Wscd2	Grap	Hspa4	Slc9a1
Gm14412	Emp2	Hspg2	Gabpb2
9030624G23Rik	Unc13a	Il5ra	Snx33
Ankrd52	Map2k5	Inhba	Chd3
Prkcb	Edar	Kcnb1	Mast3
Tmem144	Vamp5	Lmo2	Tmem91
Gm5423	Nr2f1	Sypl2	Arrb1
Stat2	Gzmm	Msi1	Plin2
Greb1l	Tmem104	Pafah1b2	Tnfaip2
Doc2b	Slc30a7	Enpp1	Tmem132c
Ankrd44	Unc5c	Pfkfb2	Ica1l
Phip	Ptpn20	Pla2r1	Loxl4
Ccdc93	Exo5	Prph2	Csrnp3
Ankrd13a	Plekha7	Pten	Faah
1700012B07Rik	Msi1	Rad23b	Tspan9
Fzd6	Chd3	Rag1	Ptpn20
Amer1	Apol8	Rag2	Fmnl2
Igf2	Zfp646	Rasd1	Acat2
Grin2b	Zfp7	Saa1	Hoxd9
Kcnh7	Hoxd9	Sqle	Kcnmb1
Slc48a1	Sprr2a1	Trpc5	Zfp646
Maml3	Ppp2r2d	Unc5c	Kcnj10
Rasef	Sprr2a2	Vhl	2310002L09Rik
Trim56	Slco4a1	Wnt5a	Uqcc1
Rag1	6430571L13Rik	Chrnb2	Robo2
Lmod2	Tnfaip2	Arhgap5	Cntfr
Ryr3	Tmod3	Runx2	Smarcc1
Soga1	Tango6	Ccnd2	Cotl1
Itga4	Hist1h2bq	Col6a1	Ceacam20
Mau2	Hist1h2br	Creb1	Ccdc13
Map2k5	Arel1	Epn2	Prkg1
Gfpt1	Edem1	Fgf1	Btbd3
Rdh11	Ube2d1	Fut9	Tmem128
Wnt9b	Arx	Hspa1a	Cand1
Slc22a23	Zfp740	Htr1b	Zfp7
Dhcr24	Slc22a3	Igfbp5	Creb3l2
Flrt1	Rbp3	Inppl1	Tpd52
Ppp1r16b	4931406P16Rik	Irs1	Actn4
Sumf2	Txlnb	Itgb1	Hist1h2bq
Sqle	Ube2k	Kcnj12	Hist1h2br
Fem1a	Gli3	Mxd1	Gtf3c4
Mdm4	Mal	Mal	Hdac11
Ush1g	Sgo2a	Mbd4	Duxbl1
Mapk4	Cand1	Nek2	Duxbl2
Gna11	Gsx1	Neurod1	Duxbl3
Cstf2	Slc43a2	Nfs1	2610028H24Rik
Ntrk3	Hcn1	Nfya	Zkscan4
Lgi2	Osbpl8	Emc8	Vangl2
Bmp8a	Csdc2	Pcdh10	Zc3h14
D17H6S53E	Fgf20	Pde3b	Nfkbib
Crtam	Hectd4	Psmb1	Apol8
Ildr2	Ube2v1	Rbl2	4933427D14Rik
Tmod3	Dlx3	Rfc1	Crispld2
Glra2	4933427D14Rik	Scp2	Hoxd1
Mef2c	Nemp1	Ccl9	Mgat4b
Adnp2	Tmem115	Sema3f	Ms4a2
Lats2	Rybp	Serpinb9g	Atf6
Rnf150	Ica1l	Serpinb9e	Exd2
Slc30a7	Igf2bp3	Sprr2a1	Wdr6
Rnft2	Knop1	Myo18a	Gzmm
Cldn15	Fut9	Wnt9b	Hcn1
Zcchc16	Rab40c	Bace1	Srd5a1
1700001C02Rik	Cdc42bpb	Klf6	Gdnf
Crebzf	Tnfrsf10b	Twf2	Ppp1r3a
Zfp831	Tpd52	Pclo	Patz1
Gbp6	Tmem134	Gla	Irf8
Zfp180	Strada	Gdf6	Gli3
Gbp8	Fam196a	Pnp	Tango6
Rasgrf2	Setbp1	Mga	Tmem104
Hinfp	Kptn	Mkln1	Kptn
Sp4	Slc6a2	Rbp3	Slc25a2
Zfp872	Rag1	Mfap5	Praf2
Gpr55	Mcrip2	Hs6st3	Rcan2
Fam163a	B3gnt6	Orc3	Slc8a2
Atp7b	2610028H24Rik	Ube2k	Shisa7
Ipcef1	Dsc3	Vamp8	Tal1
Clvs1	Tmem229b	Usp2	Dlx3
Stom	Pclo	Gosr1	Foxp4
Trim11	Phip	Bysl	Alg12
Bcl2l2	Mfsd13a	Cd164	Arel1
Slc5a3	Nfkbib	Tlr5	Fam160b1
Setbp1	Abce1	Hmgn2	Mafk
Gm9804	Rtl4	Tmod3	Ttr
4931406P16Rik	Mgat4b	Mre11a	Epha7
Tenm4	Tmem91	Bet1l	Eya1
Syt7	Grwd1	Gpat4	Ly86
Zmym5	Lats2	Cetn2	Tox
Syn3	Eif2b3	Sh3glb1	Aldh1a7
C2cd2	Patz1	Sh3gl2	Sp3
Lysmd4	Creb1	Tspan7	Plekhg6
Olfr912	Eepd1	Ncs1	Osbpl8
Lrat	Sqle	Fads2	Polr1a
Vipr1	Mdm4	Runx3	Rarb
Ly6h	Bicc1	Ivd	Cpne6
Zmynd10	Gdnf	Arih1	Igf2bp3
Kcna6	Slc25a37	Lpar2	Tmem115
Nos1ap	Rreb1	Nrxn1	Rtn3
Hspg2	Ergic1	Hhip	Cplx2
Flt4	Slfn8	Tnfrsf10b	Edem1
Msi1	Fbxw8	Ltb4r2	Map3k11
Myo9b	Duxbl1	Zfp276	Map6
Prkrip1	Gabpb2	Slc43a3	Slc4a8
Ttc14	H13	Kcnk5	Cd79b
Ppp1r9a	Ttr	Stard3	Ube2v1
Nr2f1	Lelp1	Cldn15	Ptbp3
Kcnq3	4931406C07Rik	Trp53inp1	6430571L13Rik
Gdpd5	Slc35f5	Ctsz	Cbx3
Nhlrc3	Sec22a	Ctsm	Myod1
Syt1	Myod1	Lpar3	Hoxa3
Glp2r	Duxbl3	Gpm6b	Emp2
Mapk8ip3	Rfpl4b	Glrx3	Rybp
Stard8	Aig1	Nono	Klhl29
Slc2a10	Snx33	Knop1	Grwd1
Zfp345	Tal1	Ppp1r7	Cdc42bpb
Tspan18	Syt1	Slc30a7	Lelp1
Sprr2a2	Plekhg6	Glrx2	Simc1
Sprr2a1	Hoxa3	Trp53rkb	Dynlt3
Gpalpp1	Duxbl2	Kcnq5	Kat2a
Rab43	Cd79b	Asf1b	2700062C07Rik
Foxo3	Praf2	B3gat3	Mpz
Grem2	Ehf	Ky	B3gnt6
Stard9	Thada	Cptp	BC107364
Gm6483	Ccdc13	Sdhaf2	Dtd1
Syk	Nsun4	Chchd5	Atn1
Sox11	Sacm1l	Mrps25	Bicc1
Csde1	Greb1	4921524J17Rik	Zfp672
Dsc3	Hnf1b	Tab3	Pomt2
Cmklr1	Zfp704	Gid4	Tmem108
Zfp874a	Cplx2	Ppp1r2	Slc25a37
Slc43a2	Slc1a2	Tmem88	Oaf
Fam196a	Robo2	Srfbp1	Timm17a
Zfp112	Pygb	Eepd1	Pcdhb16
5031414D18Rik	Slc4a8	Saysd1	Gbf1
Srebf1	Atn1	Wdr48	P2rx3
Tmem8b	Map3k11	Rnf41	Nsun4
Slc25a47	Wdr6	Fbxo32	Tyms
Pms2	2700062C07Rik	Slc48a1	Slc35f5
Letmd1	Ss18l2	Uxs1	Cdk16
Acaca	Rasgrf2	Ufm1	Irf2
Zfp740	Mrpl19	Sumf2	Sacm1l
Ctsz	Slc39a1	Prorsd1	Echdc1
Edar	Rab30	Mrpl19	Gch1
Ppm1h	Mast3	Pclaf	H13
Atad2	Faah	Ddx56	Mrpl35
Rad54l2	Rtn3	Denr	Kcnk10
Grap	Bet1l	Ccdc88c	Elp4
Shisa6	Gdpd5	Ss18l2	Ocel1
Igfn1	Btbd16	Ndufaf5	Vamp5
Slc39a1	Tvp23a	Khnyn	Tmem17
Ccr7	Cercam	5730455P16Rik	Med13l
Ermap	Cpne6	Naa30	Zfp445
Slc6a7	Cntfr	Sik3	Unc5c
Spata9	Rbfox2	4933434E20Rik	Ehd2
Fam154b	Rad54l2	Uvssa	Bet1l
Sec14l3	Tspan9	Cpne3	Cpne3
Txlna	Ocel1	Kctd6	Esp36
Meis2	Irf8	Ankrd40	Rab40c
Pygb	Ccr7	Grap	Tmem229b
Osgin1	Creb3l2	Rprd2	Rbfox2
Sepn1	Pcdhb16	Cldn34c1	Ankrd44
Aak1	Actn4	Prrc1	Phip
Ergic1	Tox	Otud3	Slc48a1
Exoc4	Lmod2	Cybrd1	Maml3
Tvp23a	Spata9	Dmkn	Rag1
Bbs4	P2rx3	Pex26	Wnt9b
Hist2h4	Klhl29	Steap2	Sqle
Ece2	Uqcc1	Iqce	Tmod3
Rb1	Rasef	Etnk1	Slc30a7
Bcl7a	Zfp874a	Rab30	Msi1
Dda1	Slc4a1	Dtd2	Gdpd5
Rnf125	Slc24a2	Slc52a2	Sprr2a2
Fam173b	Angptl8	Tmem101	Sprr2a1
Opa3	Map6	Polr3f	Ctsz
Syp	Slc9a2	Ccdc93	Grap
Fam219b	Cstf2	Zcchc4	Ccr7
Syt14	Slc25a2	Misp	Pygb
Gm14288	Tmem108	Gas2l1	Kcnk18
Kif5c	Pld2	Fgf20	Sh3gl2
Slc4a1	Kcnmb1	Tlnrd1	Slco4a1
Als2	Polr1a	Id4	Gjb4
Gcnt2	Cactin	Ctns	Rasd1
Ube2d1	Atf6	Nrg4	Igfbp5
Kcnk18	Csrnp3	Ubqln4	Tnfrsf10b
Amigo3	Rasd1	Aff4	Il13ra1
Sh3gl2	Mepce	Tmem121b	Csdc2
Pygo1	Ptbp3	Adam33	Rab30
Sec22a	Cyren	Rbfox2	Strada
Trappc3l	Crispld2	Pag1	Fut9
Rab11fip4	Vangl2	Ifit1bl2	Mepce
Glyctk	Zfp606	Rad51c	Khnyn
Ryr2	Pomt2	Cd248	Tspan7
Hip1	Mrpl35	Calcb	Rbp3
Mfrp	Plpbp	Plekha8	Thada
Plxna4	Ildr2	Maml3	Kctd6
Slco4a1	Ly86	Ajm1	Slc9a2
Meis3	Ceacam20	Zfp182	Ubfd1
Xkr7	Epha7	Shc2	Mal
Cetn1	Wfdc8	Pcnp	Pclo
Ar	Esp36	Nova2	Knop1
Gjb4	Aldh1a7	Gsk3a	Cbl
Stox2	Khnyn	Slc9a2	Rreb1
Gucy2f	Oaf	Itpripl2	Tslp
Cep97	Tyms	Tbc1d32	Fgf20
Lhx4	Slc48a1	Kcnk9	Calu
Pycr1	Asph	Timm8a2	Creb1
Exo5	Foxp4	Zfp953	Paip1
Rasd1	Hoxd1	Ermard	Nrg4
Fibcd1	Syn3	Sco1	Eepd1
Acan	Phf24	Arrdc3	Wfdc8
Dennd2a	Plpp5	Usp6nl	Ube2k
Zswim5	Gm7694	Wfdc8	Fbxw8
E130309D14Rik	Igfbp5	Kcnt2	Mrpl19
6330416G13Rik	Dtd1	Slc9a3	Zfand2a
H2-Eb2	Cotl1	Adamts14	Rbl2
Gm14124	Zfp445	Prrg3	Ctif
Dlx1	Trappc3l	Phip	Hs6st3
Rsad1	Nrg4	D5Ertd579e	9030624G23Rik
Fam102a	Ctsz	Filip1	Ccdc93
Slc36a4	Efr3b	Tbc1d4	Mau2
Mpdz	Slc9a1	Ankrd44	Slc22a23
Kmt2d	Kcnk10	Zfp72	Sumf2
Tns3	Irf2	Pphln1	Ntrk3
Ankrd50	Ankrd13a	Msl2	Cldn15
Mrvi1	Krt90	Mkrn2os	Hinfp
Pxdn	Ms4a2	Acp5	Fam163a
Ehf	Mfrp	Ppm1h	Ipcef1
Cxcr3	Zmynd10	Itsn1	C2cd2
Znf512b	Exosc6	Gnao1	Hspg2
Mbd4	Fem1a	Eaf2	Kcnq3
Btbd16	Plin2	Rps6kb1	Syk
Igfbp5	Smarcc1	Tex28	Ppm1h
Kcnb2	Kcnj10	Jade1	Igfn1
Cactin	Echdc1	Zfand2a	Gcnt2
Stac2	Fibcd1	Fam168b	Slc36a4
Lrrc75b	Cdk16	Arhgap4	Mbd4
Slc6a2	Slc8a2	Nrip2	Tmem132b
Calcoco2	Zkscan4	Lcorl	4833439L19Rik
Unc13a	Gpat4	Zbtb5	D5Ertd579e
Efr3b	Zfp672	Ptpn5	Lrrfip2
Mycbp2	Hdac11	Nhsl1	Myo18a
Afap1	Azin2	Zfp961	Ccl9
Zfp704	Srd5a1	Sprr2a2	Ltb4r2
Acot12	Mpz	Nsun6	Tmem245
Gm608	BC107364	Dcaf17	Galnt2
Lss	Cbx3	Ptp4a3	Fam168b
Rbm44		Ccdc85a	Fam107a
Pcmtd2		Slfn8	Specc1
Tmem132b		Wipf3	Tmem241
Sh3pxd2a		Nrg2	St6gal1
Tnfrsf10b		Tmem229b	Pla2g15
Il13ra1		Elmod2	Cobl
Arx		Ipcef1	Zfp182
4833439L19Rik		Luc7l2	Pafah2
Zfp397		Esp36	Lmo2
Csdc2		Madd	Nt5dc3
D5Ertd579e		Rreb1	Fbxo32
Rab30		9830107B12Rik	Fnbp1
Tbl1x		Prdm16	Kcnb1
K230010J24Rik		Frmd7	Shc2
Ppp1r9b		Tmem132b	Slc35e2
Ttll10		Adamtsl3	Celf6
Txlnb		Trpc5os	Timm8a2
Shank3		Gm7694	Gas2l1
Add2		Ptrhd1	Dcaf17
Cdx4		Fignl2	Adam33
Amer3		Fam160a2	Kif6
Gm4245		Ccdc85b	Rab11fip3
2023-09-03		Nbr1	Pde3b
Snx29		St6gal1	Tcp11l1
Nos1		4833439L19Rik	Zfp319
Cbln2		Rnf6	Nrxn1
Gm8923		9030624G23Rik	Pias1
Ikzf3		AI837181	Stard3
Lin52		Ano5	Slc43a3
Lrrfip2		Cobl	Gstm1
Zcchc24		Hp1bp3	Fam160a2
Zfp882		Pafah2	Sirpa
Sptb		Sytl4	Prdm16
Rsph4a		Rnf130	Slc52a2
Psmb11		Plekha7	Ccdc163
Gusb		Hmgxb4	Sema3f
Asph		Ccdc28a	Slc9a3
Myo18a		Slamf7	Arih1
Kirrel3		Col6a2	Fam193b
Rora		Med13l	Rprd2
Grk1		Slco4a1	Ky
Thoc3		Oscp1	Arhgef37
Prrt2		Susd4	Ccdc88c
Ttbk1		Phf21b	Cd207
Lancl3		Dpysl5	Eef1d
9130011E15Rik		Pla2g15	Kcnk5
Sdk2		Myoz3	Stx6
Strada		Lbr	Ccdc38
Slc9a1		Chchd4	Cybrd1
Gm53		Il13ra1	Pla2r1
Pex13		Adi1	Ncs1
Has3		Ubfd1	Lifr
Gabpb2		Rassf3	Hook3
Lcp1		Rab40c	Fads2
Pappa		Galnt2	Mre11a
Cntnap5c		Metrnl	Fshb
Snx33		Hdhd5	Fermt1
Fut9		Mepce	Emc8
Mepce		Cd207	Gdf6
Klf7		Fam193b	Luzp2
Scn5a		Csdc2	Imp4
Ccdc115		Sft2d2	Atxn1l
Fmn1		Odf4	B4galnt2
Chd3		Veph1	Otud3
Alg6		Rgs9bp	Asf1b
Tacr1		Tmem82	Kcnip2
Ccl9		Colgalt1	Pex26
Rhox9		Rfwd3	Lbr
4931440F15Rik		Rps6ka3	Frat2
Rap1gap2		Kcnq3	1810030O07Rik
Mill2		Ehd2	Sema4c
Mast3		Irgq	Acp5
Xirp1		Rab11fip3	Sco1
Pogk		Tmem17	Runx3
Itpr2		Pygb	Chrnb2
Ltb4r2		Creg2	Rnf41
Tex24		Nup214	Zfp961
Lrrc49		Aldh5a1	Sh3glb1
Kdm4b		Engase	Ubqln4
Grik3		Agps	Col6a2
Trim66		Plaa	Akap5
Nmnat3		Dok7	Vamp8
Hmcn1		Fbxw8	Ddx56
Rbm41		Zfp445	Usp2
Vash1		Iws1	Plekhb2
Lpcat2b		Rpusd2	Pan3
Synb		Maoa	Nhsl1
Cdk5rap2		Lgalsl	Myl1
Pgap1		C2cd2	Kansl3
Tmem91		Eny2	Gsk3a
Gm21092		Tmem177	Zfp276
Slc38a7		Trak1	Gid4
Khnyn		1810030O07Rik	Sypl2
Tfcp2l1		Nt5dc3	Tspyl3
Arrb1		Adtrp	Eif4g3
Arhgap35		Hcar1	Slamf7
Zfp281		Fem1al	Crhr2
Gng7		Trappc8	1700019D03Rik
Ankrd34a		Kif6	Srfbp1
Pla2g2f		Lrrc58	Sc5d
Pqlc2		Slc35e2	Il2rb
Pdzd2		Tcp11l1	Dtd2
Mamstr		Slc26a9	Tbc1d32
Plin2		Frat2	Msl1
Plch1		Ubxn7	Polr3f
Tspan7		Gm4922	Rps6kb1
Lhx6		Dock5	Plekha8
Tnfaip2		Fam163a	Tlr5
Hpse2		Fhad1	Ppp1r7
Sipa1l2		Cdc23	Nsun6
Tmem245		Imp4	Mapkap1
Elmsan1		Polr2m	Arhgap4
Zfp395		Gskip	Slc38a9
Mgat5		Timm29	Zbtb5
Gm20388		Luzp2	Dok7
Galnt2		Zpld1	Enpp1
Gm14139		Ppm1l	Rps6ka3
Psg29		Slc38a9	Kctd16
Tmem110		Slc7a6	Oscp1
Tmem132c		Tmem241	Grin2a
Sv2b		Thada	Engase
Fam168b		Serpinb9f	Lpar3
Rp1l1		Nanos2	Gna13
Klrk1		1700025G04Rik	Naa30
Kcna1		Fermt1	Pcnp
Ptafr		Cachd1	Sdhaf2
Fam107a		Fam120c	Pnp
Xylb		Tspyl3	Aldh5a1
Tmem140		Jpt2	D430041D05Rik
Ica1l		Ctif	Ctns
Acat3		Lyrm4	AI837181
Wisp1		N4bp2l2	Slc26a9
Fxyd5		Kcnk18	Sft2d2
B230216G23Rik		Plcxd1	Adra1b
Fndc5		Sema4c	Ccnd2
Arhgef17		Plxdc2	Arrdc3
Npnt		Fnbp1	Nek2
Syde1		Ptpn1	Msantd2
Gab3		Alkbh3	Mkln1
Aqp1		Pan3	Plxdc2
Prdm11		Crhr2	Plaa
Rhof		Hinfp	Psmb1
Cpne4		Sc5d	Nrg2
Apba1		Kiss1r	Nudt18
Polk		Akap5	Zbtb37
Loxl4		Syk	Irgq
Gja4		Kif27	Uxs1
Nfyc		Sharpin	Veph1
C77370		Il2rb	Mxd1
Iqsec2		Eef1d	Ankrd40
Nfam1		Sec14l5	Kiss1r
Specc1		Loxhd1	Steap2
Mreg		Kcnip2	Pirt
G6pdx		Igfn1	Epn2
Scrn1		Stx6	Nfs1
Gpsm1		Camkk2	Ufm1
Zfp113		Nwd1	Taf4b
Rbp3		Rskr	Ivd
Vat1l		Pax7	Lpar2
Csrnp3		Luzp1	Ptrhd1
Lmx1b		Myl1	F8a
Vangl1		Strip2	1700025G04Rik
Tmem241		Lrrfip2	Bysl
Wnt2		Strada	Luc7l2
Gm12216		Zfp583	Mfap5
St6gal1		Ntrk3	Denr
Jph1		Epb41	Hp1bp3
Gm3629		Msantd2	Hcar1
D17Wsu92e		Gm14295	Lyrm4
Sesn2		Rnf220	Plcxd1
Gimap6		Ccdc163	Chchd5
Pla2g4f		Bend4	Glrx2
Slc25a51		Specc1	Mrps25
Guca1b		Arhgef37	Plekha7
Thada		Stat1	Slfn8
Mtr		Adgrl2	Ss18l2
Shroom4		Elavl2	Gm7694
D130043K22Rik		Kansl3	Gpat4
Mfsd12		Zbtb37
Ighg2c
Gmeb2
Wdr93
Grem1
Fam207a
Triobp
Mef2d
Itpkc
Pla2g15
Cobl
Zfp182
Faah
Pafah2
Trpv2
E2f3
Fam222a
Ephb1
Tspan9
Prkdc
Ykt6
Slc7a11
Kcna2
Plekhm3
Tef
Gpr152
Ptpru
Dcaf5
Kctd6
Ptpn20
Fmnl2
Ncoa1
Urb1
Itih5
Lmo2
Tie1
Nt5dc3
Arhgap31
Acat2
Smim11
Hoxd9
Nim1k
Slc9a2
Ago1
Plxna2
Adamts15
Kcnmb1
Spata2l
Ubfd1
Tusc1
Zfp646
Relt
Cd164l2
Asb1
Ncmap
Zbtb46
Rabgef1
Herc6
Zbtb16
Faf2
5330417C22Rik
Klf8
Srrd
Tom1l2
Igsf3
Mal
Col4a3
Zfp607
Kcnj10
Nr5a1
Wbscr17
Zic5
Alx4
Mmd2
Cep250
Ppard
9130023H24Rik
E030010N08Rik
Dlg3
Padi2
Rfx5
Ptchd4
Aoc3
Cecr5
Prrg4
2010001E11Rik
Pclo
Zfp174
Snapc4
Bcl2l13
Papln
Fbxo32
Cdh15
2310002L09Rik
Gm4767
Gm10778
Uhrf1bp1
Ppp3r2
Uqcc1
Gm996
Knop1
Zcchc6
Cdh5
Arhgdia
Galnt16
Plekha4
Robo2
Arl4c
Fnbp1
Rtl1
Wnt4
Megf6
Cntfr
Zbtb4
Smarcc1
Esr1
Cdk14
Nptxr
Txnrd3
Prdm4
Spock2
Uck1
Galnt15
Cnppd1
Kcnj3
BC003331
Grm1
Abca2
Cotl1
Ceacam20
Btnl2
Ccdc102a
Kcnb1
Rab12
Tmem74b
Ralgapa2
Cbl
Ccdc13
Prkg1
Notch2
Btbd3
Gif
4930402H24Rik
Fam170b
Mal2
Klhl42
Hipk2
Olfr60
Kirrel
1700021K19Rik
Ggta1
Disc1
Spaca6
Pacsin1
Tmem128
Pou2f2
1700026D08Rik
Cand1
Slc10a7
Fbxl20
Zfp7
Creb3l2
Pik3r3
Col19a1
Kndc1
Trio
Tpd52
Enc1
Fhl5
Shc2
Actn4
Secisbp2l
Aars2
Tmem201
Yae1d1
Olfr519
Appbp2
Ccdc68
Btg2
Alg9
Ak3
Fam187b
Ikzf1
Hist1h2bq
Hist1h2br
Plcd3
Gtf3c4
Slc35e2
Wdr54
Tbc1d9b
Fat2
Dio2
Adipor2
Celf6
Ccdc184
Hdac11
Frmd4b
Jdp2
Duox2
Bbs1
Mob3b
Gpr35
A830073O21Rik
Fam212b
Fbxo34
Rab11fip5
Hunk
Trim62
Katnal1
Leo1
Las1l
Timm8a2
Adam10
Lactbl1
B4galnt3
Tmprss11e
Tmcc1
Als2cl
Duxbl1
Duxbl2
Duxbl3
Sytl5
Stard4
Pxn
Fzd1
Ntn4
Cacna1h
Trpv3
Phactr2
Tango2
2610028H24Rik
Lpp
Tmem199
Fhod3
Gm9776
Zkscan4
9930111J21Rik1
Gm13011
Gas2l1
Brat1
Fktn
Cabp7
Dcaf17
Sort1
Slit3
Arhgef12
Pdia3
Mmp28
Angptl4
Vangl2
Zfp955a
Myrf
Fam13a
Celsr2
Nudt15
Dnal1
B3gat2
Fam63b
Rapgef1
Lypd6b
Adam33
Zfp747
Tmtc3
Slc37a2
Ehd3
Smpd3
Fbxl18
Itpkb
Gpr97
Mettl14
B4galt5
Rgp1
Asb18
Zc3h14
Arih2
Cacna2d2
Nfkbib
Loxl1
Draxin
Gm17546
Klhl25
Kif6
Rab11fip3
Ranbp10
Slc39a7
Capn8
Tnrc6b
Slc25a36
Znrf3
Tti2
Cpq
Ern2
Apol8
4933427D14Rik
Sntb2
Gna15
Pde3b
Fam49a
Cd300lb
Aatk
Fmr1
Gli2
Mylk2
Kcnk1
Wdr78
Psd3
Lrrc3
Ubn2
Tcp11l1
Prickle2
G6pd2
Rin1
Psd4
Slc29a4
Zfp319
Nwd2
Zer1
Hsd17b7
Nrxn1
Ash1l
Slc16a14
Pip4k2c
Rab11fip1
Tmed7
Panx1
Vps33a
Pias1
Crispld2
Nr1h5
Sphk2
Cebpa
Ptgdr
Cd93
Abcc9
Stard3
Mlxip
RP24-324D14.2
Gm5585
Hoxd1
Slc43a3
Orai2
Treml2
Dennd5b
Mgat4b
Rnf141
Gstm1
Rreb1
Ms4a2
Proca1
Thap2
Tead2
Dpp10
Hivep3
Igsf6
Nod2
Fam160a2
Kcng3
Frs2
Gltscr1
Dyrk1b
Gnas
Sirpa
Atf6
Gpr110
Gtpbp2
Foxd4
Entpd7
Gipc3
Cds2
Gapvd1
Ocstamp
Aars
P2ry2
Aagab
Pknox2
Tmem127
Usp29
Tollip
Serpinb9b
Prmt8
Exd2
Khdc1b
Clmn
Prdm16
Tslp
Klhl3
Vav2
Slc52a2
Zwint
Gpx4
Lrrc9
Kif13b
Slc15a4
Wdr6
Cflar
1300002K09Rik
5430435G22Rik
Gm9930
Cep350
Ccdc163
Nlrc4
Sema3f
Slc9a3
Galnt6
Cd27
Cryaa
Nxn
Cdca2
Unkl
Arih1
Edn3
Gm9982
Ubac2
Fam193b
Trim44
Zhx3
Rprd2
Bzrap1
Aanat
Abcg1
Slc38a11
Htr4
Ppp2r2c
Ky
Pdgfrb
Dctn5
Bcl2l11
Helz2
Wipf2
Cyld
Pald1
Senp6
Pot1b
Srrm4
Asxl2
Stard13
Gzmm
Specc1l
Arhgef37
Robo4
Cnnm4
Vps26b
Smg6
Bcl2l1
Ikzf4
Nol4l
Shroom2
Ssh2
Adap2
Sdc4
Lmtk2
Lrp6
Npcd
Adra2b
E430018J23Rik
Whrn
Lphn3
Rxfp1
Trip11
Itga6
Ccdc88c
Hrh1
Tnfrsf13c
Hcn1
Exoc6b
Cd207
Slc7a1
Slc19a1
Plxna1
Gas7
Ptpn14
Fam195a
Eef1d
Slc34a2
Tgfa
Lhx5
Mtmr9
Scn2b
Gpr157
Fbxo31
Cct6b
Purg
Slx4
Dnmt3a
Nudcd3
Wisp2
Ubxn8
Kcng1
Kcnk5
Tns1
Srd5a1
Slc7a8
Pcdhb21
Spred3
Mgat3
Lmnb2
2310067B10Rik
Fam131b
Gdnf
Rbm19
Pla2g12a
1700029H14Rik
Slc12a5
Mrgprf
Ptpdc1
Thumpd1
Slc22a6
Creb5
Snx22
Pttg1
Nanog
Ntf5
Dhx37
Ccl19
Gm2564
Corin
Eif5b
Pcdhga12
Srcin1
Fstl4
Lrrc38
Ppip5k2
Fbxo42
Chd5
Zfp655
Tdg
Sec24b
Prepl
Olfml2a
Chrm1
Gramd1b
Stx6
Stbd1
Ccdc38
Smo
Cox6a1
Acly
Wbscr27
Nmnat2
Frmpd4
Dip2b
2023-09-15
Ppp1r3a
Plcb1
Ddr2
Oraov1
Uts2r
Trabd
Mc1r
Lhfpl2
Vash2
Scube3
Ago3
Tmem242
Zbtb34
Bmf
Dennd1b
Flt3
4930563D23Rik
C230052I12Rik
Zfp316
Phldb1
Bpnt1
Fam57a
Cyp39a1
Patz1
Sox5
Irf8
Akna
Gdf7
Eif3j1
Faxc
Myo5a
Fam64a
Eps8
Cybrd1
Pkp1
Iffo2
Gli3
Ptbp2
Rab3il1
Mlkl
Pla2r1
Pabpn1
Mxd4
Ticrr
Tango6
Themis2
Tmem104
Slc6a6
Srcrb4d
Gucy2e
Gpr108
BC068157
3110082I17Rik
Ncs1
Sgol2
Zfp827
Atrn
Lifr
Synj2
BC025920
Galnt5
Rnf169
Rab27b
Hook3
Clip2
Fgf20
Usp20
6330403A02Rik
Calu
Esm1
Slc24a3
Slc40a1
Adcy6
Plxnb1
Med11
Kptn
Sgtb
Fads2
Mbp
Nf2
Efcab2
Hykk
Slc25a2
Praf2
4732456N10Rik
Cyp19a1
Jak3
Sgsm2
Mre11a
Tmem119
Ccdc157
Rcan2
Catsper2
Mecom
Adcy1
Slc8a2
Ss18l1
Relb
Gne
Galm
Fshb
Sidt2
Cpsf7
Arl5b
Fermt1
Vdr
Trpm3
Arl5c
Emc8
Kcnh1
Elavl4
Rpl27a
Tmem92
Dclre1c
Rpusd1
Rabep1
Ric3
Mtfr1
Gm10521
Snph
Sell
1110037F02Rik
Srsf1
Fam26d
Shisa7
Adc
Ovol1
Rundc1
Fam188b
Kctd15
Gdf6
Tymp
Cecr2
Gm1968
Tmem184a
Luzp2
Arhgap30
Tram2
Col5a3
Itgb3
4921501E09Rik
Mmp25
Klhl31
Prr14l
Klhdc7a
Abo
Zfp446
Duox1
Itpripl1
Plxdc1
Heyl
Peg12
Nudt12
Prok1
Tgif2
Rapgef6
Men1
Postn
Hipk3
Rasgrp3
Arl8a
Tal1
Dlx3
Trim67
Hapln4
Lemd2
Creb1
Map2k6
Foxp4
Spata18
Mpv17
Itgax
Onecut3
Dpep2
Sh3pxd2b
Ccdc141
Nhlh1
Alg12
Plce1
Mbd5
Wasf3
Arid1b
Slc25a23
Ssh1
Nedd8
Tppp
Trim30d
Fam20b
Tmem184b
Gan
Kat6a
F2rl3
0610030E20Rik
Slc25a10
Prosc
Imp4
Fam131c
Sobp
Hs6st1
Speg
Atxn1l
Arel1
B3galt5
Gpc6
St8sia6
Impg1
Gm5444
Fam160b1
Gm7120
Foxp1
Zbtb3
Ifi44
Tm9sf1
Gm16223
Agap1
Stk10
Hdx
Il33
Kcnip3
Mafk
Slc16a3
B4galnt2
Coro7
Sned1
Gltscr2
Osmr
9930012K11Rik
Bmpr2
Rtn4rl1
Ttr
Taf3
Rgcc
Klrc2
Surf2
Epha7
Dgcr2
Rab22a
Ubr3
Gm5819
Pramef12
Eya1
Sec16b
Cd300a
Tmem44
Ccdc130
Ly86
H2-T3
Ntn3
Tox
Man2a1
Abi3
Adam7
Glipr1l2
Nek9
Fam126b
Raph1
S100pbp
Gm6484
Ucp3
Tfap2c
Fam117b
Hhipl1
Otud3
Asf1b
Adh7
L3mbtl4
Ptprs
Edn1
Lrrtm3
Fam167a
Cyb5b
Tanc2
Aldh1a7
Hhla1
Lrrc32
Paip1
Ptgir
Surf6
Sp3
Gtf2h3
2023-09-01
Kcnip2
Krt2
Aplp2
Dnajc5
Tex9
Mlc1
Trib1
B3glct
Arhgap20
2810021J22Rik
Sec61a1
Rasa2
Ngfr
Ino80c
Gprc5c
Sigmar1
Pex26
Mroh6
Mthfr
Mtnr1a
Mvd
Mnt
6430573F11Rik
Cacul1
Rhobtb2
Ppp2r5e
Evc
Il22ra1
Ccdc166
Hmgb1
Trpm8
Cxxc4
Dgke
Emc10
Lrrc31
Kdm6b
Pex11a
Slc35b4
Dusp22
Trhde
Plekhg6
Rnase6
Ung
Zfp697
Mgme1
Otud6b
Kcnk3
Lrrk1
Osbpl8
Prokr1
B430306N03Rik
Mtcl1
Cnot6
Nebl
Fxyd7
Cdkn1b
Nrg4
Sorcs1
Ank2
Slc35g3
Tnfaip1
Smim24
Pcgf2
Trip10
Mgll
Lbr
Foxp2
Rmi2
Stk35
Golph3l
Olfr960
Asprv1
Agpat9
Rundc3a
B3gnt5
Tacr2
Psmd4
Hapln1
Tspan14
Zfp629
Rnf187
Frat2
I830077J02Rik
Asgr1
1810030O07Rik
Magi1
Zcchc9
Sbno1
Tmem231
Cdcp1
Polr1a
Sema5a
St8sia1
Rarb
Bckdk
Zfp74
Sema4c
Pnpla6
Rragd
Mmp24
Acp5
Inpp5d
Sco1
Ralgps2
Cpne6
5330438I03Rik
Cecr6
Sufu
Slc38a1
Ciita
Rcc1
Adam12
Dhx38
Idh3b
Rdh12
Mrpl48
Abl2
Runx3
Kcnq2
Zdhhc1
Gss
C130074G19Rik
Prkab1
Il1f5
Shroom1
Wrb
Nupl2
Tmem136
Yod1
Mfsd2a
Arf3
Atp6v1a
Chrnb2
Rnf41
Il17rd
1700019N19Rik
Deb1
Cd180
Chtf8
Vegfa
Zscan26
Akap1
Shisa3
Spag9
4930548H24Rik
Eepd1
Cnga1
Igf2bp3
Fam53b
Oprd1
Pgr15l
Prdm15
Kbtbd11
Proser2
Ift140
Pdgfb
Tmem115
Ttc39b
Efcc1
Tmx2
Iigp1
Palm
Gm9956
Itga5
Rnpepl1
Qrfp
Il6ra
Sh2d2a
Ism1
Zfp961
Parg
Abca1
Six5
Pknox1
Sh3glb1
Zfp111
Nup160
Sh3tc1
Elf5
Nr6a1
Cyp7a1
Kcnt1
Prmt1
Ubqln4
Gp1bb
Cdc42ep1
Pced1a
Rtn3
Pnmal2
Ptprn2
Zfand3
AW554918
Cldn22
Slc39a11
Dnah11
Sirt1
Cplx2
Lhfpl4
Fam46a
Hcn2
Rufy2
Ppp1r12a
Hydin
Kcnj15
Preb
Lurap1
Pcif1
Gm10699
Cpsf4
Edem1
Ago2
Zfp119a
Oaz1
Gm13212
Btbd11
Eif3j2
Col6a2
Grb10
Pcsk9
Sorl1
Lgr6
Rgs8
AA474331
Ncapg2
Rnmtl1
Map3k11
Map6
Sprr2a3
Rin2
Ddx26b
Jrk
Ttc26
Zfp867
Wdr86
Pcdhb2
Rph3a
Gpr17
Tbc1d2
Shprh
Cyp51
Rab31
Ccser1
Clpb
Scmh1
Mmp8
Ppp1r12c
Pcdha10
Slc6a20a
Cnr1
Kif26a
Tulp4
Gpr161
Sugp2
Brf2
Tnfsf10
Camk4
Wdfy2
Mlst8
Akap5
Gm15698
Map3k9
Hnrnpu
Commd6
Fbln1
Wnt11
Rasgef1b
Rgs3
Pgbd5
Cnr2
Nmnat1
Jade2
Dip2a
Slc4a8
Kpna7
Ttc25
Vamp8
Cmtm7
Fam19a5
S100a10
Tbl2
Sgpl1
St8sia3
Zdhhc18
Arid5a
Casz1
Slc10a5
Sparc
Irf6
Kif4
Atp6v1g1
Caskin2
Gm20431
Adora1
Ddx56
Mrs2
Apol9a
Tmbim1
Aire
Ppm1f
Mfhas1
Actr1a
4930481A15Rik
Usp2
Mtrr
Heph
2810459M11Rik
Col25a1
Smek2
1810013L24Rik
Kcnip1
Srrm3
Vmn2r57
Kctd21
Klb
Mysm1
Dock1
S100a14
Bin3
Gm10376
D10Wsu102e
Tgm6
Tub
Ylpm1
Itm2b
Cd79b
Plekhb2
Mfsd9
Cbx6
Sorcs2
Papd7
Fzd5
Sh3rf3
Ctnnd1
Ppp6r3
Ppapdc1b
Smyd5
Has1
Sfxn2
Rhoj
Scai
Mmp17
Poglut1
Gm8126
Gm3486
Klf15
Rab2b
Plat
Kpnb1
Ptchd1
Slc7a14
Ushbp1
Btaf1
Pld1
Hjurp
Sash3
Zfp385c
Coro6
Lrfn1
S100b
C1qtnf1
Lrch1
Pan3
3110057O12Rik
Wdr82
Timmdc1
Gm10377
Ckap4
Il17ra
Lrrc47
Espnl
Zbtb26
Commd7
Nav3
Nhsl1
Grap2
Gm3573
Gm3676
1700001F09Rik
Gm10375
Ggps1
Nkap
Bicd2
Pcdh17
Mrc2
Tchp
Ttpal
Sla
Ube2v1
Ptbp3
6430571L13Rik
Bsnd
Cbx3
Hoxc4
Snx31
Otop1
Myod1
Gpr146
Dnaja4
Slc25a11
Usp30
Inpp4a
Dnah7b
Npr3
Tmem211
Pi4k2b
Fgf23
Sap18
Gosr2
Tenm1
Tssc4
Myl1
Txndc15
Myo16
Spire1
Mettl10
Tecpr1
Plekhb1
Rnase4
Gm13157
Stc1
Onecut1
Rhbdl2
Hspbap1
Zbtb1
Triap1
Dedd2
Hoxa3
Emp2
Fgd2
Kansl3
Rybp
Mapt
Dchs1
Kcna7
Fcgr1
Entpd5
Hs2st1
Dicer1
Gsk3a
Ncan
Naa60
Afap1l1
Klhl29
Zfp276
Tnip1
Grid1
Pfn2
Efnb2
Polg
Ift22
Ubald2
Grwd1
Mrrf
Celf1
Sorbs3
Cdc42bpb
Homer1
Ints1
Lelp1
Acox2
Gid4
Carf
Gramd4
Utp15
Zmiz2
Fam131a
Gal3st4
Vstm5
Zfp526
Ccdc126
Mapk7
Gpr107
Prkd3
Cep41
4932431P20Rik
Dpf3
Simc1
Leng1
Ppp2r3c
Sypl2
Tspyl3
Acnat1
Mpp2
Apbb2
Tmem56
Extl3
Lama2
Eif4g3
4932415D10Rik
Dynlt3
Csrnp2
Rab6b
Rassf4
Gm3543
Inpp5k
Rassf2
Zkscan7
Zc3hav1
Tmem47
Vsx1
Lpl
Csnk1d
4833424O15Rik
Cyp2d40
Slamf7
Tpgs1
Aph1c
Klhl20
Atp11c
Triqk
Grik5
Tph1
Apc2
Csad
Fasn
Gm4181
Ldoc1
Crmp1
Nkx2-2
Usp44
Cbfa2t2
Ptk7
Smim5
Nupr1
Adprhl2
Gm9970
Stk4
Oas1a
Fam134b
Ly6g6d
Rnf183
P2rx7
Ddx31
Zbtb7b
Ntn1
B430203G13Rik
Oas1h
Grrp1
Sfmbt1
Eif2ak2
Myh4
Yrdc
Mrpl20
Egfl6
Plxnb2
Crhr2
Scgb1b27
Ing2
Mtch1
Dnajc28
Epha2
Slc39a14
Mok
Slc4a3
Kat2a
Os9
Whsc1
Prpf4b
Inpp1
Pdzrn3
Setx
2700062C07Rik
Manba
Csrp1
BC061237
Syt6
Mmp15
H6pd
Plxna3
Gm7461
Sphkap
Phldb2
Rapgef3
Med25
Agpat6
Pitpnc1
Hsdl1
Medag
Klhl32
Prr15l
Rrp12
Krcc1
Jup
Lrp4
Bloc1s5
Bmx
Olr1
Pnpla1
Vipas39
Slc31a1
Ddx11
Wfdc8
Gm10032
Clec9a
Kif14
Lair1
Fzd9
1700019D03Rik
Atp9a
Polr1d
Gm10935
Dusp18
4933426M11Rik
Tfip11
Prrc2c
Zfpm1
Sec14l2
Slc7a2
Hars2
Srfbp1
Uvrag
E030019B06Rik
Gm13151
1700011H14Rik
Cse1l
Dpysl4
Usp26
Fam168a
Sc5d
Nova1
D730048I06Rik
Avpr2
Pmm2
Il2rb
Foxred2
Cep135
Mapk14
Ace3
Det1
Camk1d
Elf2
Dtd2
Galnt14
Trib3
Mpz
Amigo2
Tbc1d32
Stx2
Rpsa
Fam101a
Rabif
U2af1
Clcn6
Nvl
POU2F1
Ctsb
Nkain1
Tbx20
Rorc
Daam2
Mllt6
Dnajc30
Ralbp1
Peg10
Kcne3
Zfp964
Sec24a
Col26a1
1600002H07Rik
Dzip1l
Pdk3
Ppfia1
Inhbb
Pdp2
Slc6a1
Olfr1386
Pick1
Armc5
Hoxd13
Micu3
Scml2
Bend7
Tmem51
Wfikkn2
Rbfox3
[truncated: 2,119 more rows]

## Sheet: 34b-3p
TargetScan	miRDB	miRWalk	Candidate target genes
Gm4245	Zdhhc21	Senp8	Zfp442
Zfp442	Flt3	Prdm15	Gm14434
Gm14305	Wdr48	Gatad2b	Gm4724
Gm6710	Gbp8	Rbbp4	Amot
Gm14434	Pacsin2	Ptgfrn	Rbm41
Gm2007	Nckap1	Nt5e	Zdhhc21
Gm4724	Pcdhb14	Timm8a1	Psd2
Gm11007	Tcaim	Ccser2	Rlim
Amot	Fam120a	Cand1	Dgkb
Rbm41	Eif4e	Utp23	Gm2042
Gm14288	Gm2042	Nus1	Esyt2
Gm8923	Abhd13	Vmn1r58	Frmd6
Gm14419	Cd226	Brdt	Dnaja1
Clock	Tmem33	Ddx17	Zkscan8
Zdhhc21	U2af1	Stxbp5l	Map3k2
Ccdc82	Zfp2	Phc3	Impad1
Fsd1l	Dnase2b	Aatk	Slc2a13
AI429214	Atp11c	Kcnk10	Plin3
Psd2	Otud6b	Dennd11	Piezo2
Abhd13	Serpinf2	Dbh	Tmem47
Gm17567	Slc2a13	Zfp282	Eea1
Rlim	Trmt1l	Ddx19b	Atp11c
Dgkb	Cand1	Sh3pxd2b	Usp45
Gm2042	Impad1	Nrip2	Ccnyl1
Esyt2	Ccr3	Tbr1	Cdk17
Frmd6	Gpc6	Myrf	Scel
Nr2c2	Fzd2	Mgst1	Ccr3
Cd226	Mob1b	Zscan26	Eif4e
Dnaja1	Sft2d3	Rai14	Pcdhb14
Olfr1133	Magi3	Nanos2	Gm14308
Gng5	Gpr82	Crhr2	Gpr174
Zkscan8	Capza1	Slc6a5	Zfp92
Lnpep	Trpm1	Itsn2	Ccnd2
Map3k2	Lias	Calcoco1	Magi3
Nbeal1	Dcp2	1110051M20Rik	Tmprss11e
D130040H23Rik	Tut4	Vipr1	Fcho2
Sytl5	Clca4b	Apln	Ywhag
Syncrip	Amot	Ino80d	Gpatch8
Peg3	Prkar2b	Mturn	Fam185a
Impad1	Exosc1	Klc1	Tmem33
Tmem43	Camk4	Tcea3	Pof1b
Ildr2	Ifi209	Dnajb2	Prkd3
Aak1	Pycard	Ggct	Nckap1
Zfp191	Rlim	Helb	Unkl
Slc2a13	Tmem237	Lrig2	Abcb7
Slc5a3	Actr10	Tns3	Thrb
Appbp2	Bag4	Zfp672	Prlr
Xiap	Slco1b2	Rcor3	Ntng1
Samd12	Clca4a	Ube2z	Zfp871
Plin3	Rcan2	Tyw1	Npsr1
Gm14410	Pcdhb5	Map3k13	Capza1
Kcnq3	Epb41	Ksr2	Lias
Kbtbd8	Serbp1	Ildr2	Glrb
Fam198b	Vmn1r56	Csnk1a1	Impg2
Chrm2	Mei4	Zbtb7c	Tpm4
Pak3	Nxpe4	Dedd	Gpr82
Pacsin2	Vcan	Tnfrsf13c	Chm
Piezo2	Fubp1	Gabra3	Gbp8
Olfr912	Thrb	Zfp687	Prkar2b
Ubl4	Mzt1	Trip4	Ano3
Tmem47	Runx1t1	Arpp19	1700016D06Rik
Gpr64	Cp	Ctns	Spin4
Syt14	Calb1	A930007A09Rik	Manea
Eea1	Ntng1	Nedd4	Gdap1
Atp11c	Ephx4	Ythdf3	Frrs1l
Htr1b	Rhobtb3	Nrbp2	Pcdh17
Usp45	Pof1b	Gpr12	Fbxo6
Ccnyl1	5430427O19Rik	Cdkn2aip	Mtmr12
Samd4	Satb2	Zfyve1	Mme
Dnajc5	Mki67	Slc4a4	Mob1b
Tex101	Tmprss11e	Gripap1	Zfp459
Cdk17	Dcbld2	Xpo7	Mbnl2
Mapk1ip1l	Gpm6a	E2f3	Mki67
Scel	Pla2g4d	Exoc2	Smim13
Gm14295	Fbxo6	Rab3c	Cpne3
C87977	Fam149a	Acer3	Rnf128
St6galnac5	Pclo	Uhmk1	Myt1l
Ccr3	Clock	Serpinb5	Taf4b
Gucy1a2	Fam81a	Gramd3	Spice1
Eif4e	Zdhhc15	Tmem178b	Txndc16
Gpr26	Piezo2	1110032A03Rik	Mob4
BC026585	Wnt5a	Rasl10b	Bdh2
Lpp	Lin54	Galnt16	Rgs20
Cntnap5c	Gpr174	Zfp668	Nek2
Sesn3	Ywhag	Nupl1	Nkain2
Gm14391	Ctnnbl1	Trpm3	Gm4951
Pcdhb14	Dirc2	Pard3	Kcnn3
Gm4631	Zfp280b	Rhoh	Zfp708
Ddx3y	Setd3	Nrg1	Pou2af1
Gm14308	Glrb	Cyria	Zfp2
Heatr2	Rufy3	Zbtb16	P2ry1
Cybrd1	Pou2af1	Tmem229b	Srp54a
Slx4ip	Tmem47	Htr4	Polr3k
Sec14l5	Commd2	Rnf125	Zfp317
Gpr174	Psd2	Ppargc1b	Cdk12
Gm14326	Lnx1	Zfp982	Nyap2
Zfp92	Ypel5	Rprd2	Otud6b
Naa30	Spice1	Mettl21a	Pet2
Slc16a12	Vps13b	Efcab14	Tmc1
Lamp3	Cyp4a14	Ing4	Inpp5f
Ccnd2	Cln8	Vgll3	Sft2d3
Kif2a	Lpar4	D430041D05Rik	Gpm6a
Gcnt4	Ccbe1	Lgals12	Cnr1
Magi3	Kmt2a	Lcor	Stx12
Tmem210	44991	Gm10668	Gpc6
Psg16	Clip4	Ccdc170	Runx1t1
Grin2b	Ccdc82	Prpf40a	Fubp1
Tmprss11e	Nek2	Ccdc148	Rcan2
Pygo1	Manea	Mtmr3	Ghr
Gpm6b	Repin1	Mms19	Camk4
Klrk1	Usp45	Ccdc172	Actrt2
Pfas	Mme	Elovl3	Mei4
Grm5	Dnaja1	Celf5	Mycs
Stxbp5l	Itpr2	Zic4	Trmt1l
Edrf1	Mbd5	Pot1b	Strn3
Ppp1r2	Cnr1	Zdhhc22	Mzt1
Fcho2	Npy2r	Zfp825	Fam133b
Vcpip1	P2ry1	Derpc	Lpl
Ywhag	Serpini1	Ccdc71	Fndc3a
Rhobtb3	Syngr1	Strbp	Appl1
Gpatch8	Phlpp1	Kcng1	Fzd2
Fam185a	Itpr1	Pakap	Dnajc21
Hyal4	Mbnl2	Acvr1b	Wnt5a
Grip1	Gtf2b	Acvr2a	Vmn1r56
Ago2	Tex101	Adcy6	Flt3
Tmem33	Txndc16	Adcyap1r1	Npy2r
Dusp22	Abcb7	Gpr182	Celf1
Pof1b	Kansl1	Adrb1	Lin54
Prkd3	D830031N03Rik	Ap2a2	Ccbe1
Rgag1	Actrt2	Apc	Phlpp1
Rgs17	Inpp5f	Aqp1	Dcp1b
Nf1	Fndc3a	Arf6	Syt1
Sfrp1	Tnfsf18	Atf1	Olfr78
Tgfbr1	Lrtm1	Slc7a1	Zfp930
Tcf12	Etnppl	Slc7a2	Fam81a
Skp2	Ccnyl1	Bach1	Pcdhb5
Nckap1	Gpatch8	Bard1	Ttc14
Unkl	Kctd6	Bcap29	Pi15
Mlh3	Gm4951	Bcl2l2	Etnppl
Abcb7	Rgs20	Bmp5	Lipk
Thrb	Pdha1	Bmpr2	Sybu
Prlr	Neurod4	Capn1	Mdga2
Ntng1	Xiap	Ctnnd1	Slco1b2
Bmp2k	Uba3	Cd36	Itpr1
Jrkl	Myt1l	Scarb2	Hfe2
F2rl3	AI429214	Cdc25a	Kansl1
Ncf1	Eea1	Cdk1	U2af1
Ccr2	Polr3k	Cebpd	Neurod4
Pcmtd1	Prkd3	Vsx2	Serpinf2
Rnf170	Fam185a	Clock	Hdac9
Trim56	Gm4788	Cyb561	Serpini1
Heg1	Strn3	Dcc	Fbxl17
Tmem182	Thap11	Mpp3	Repin1
Zfp871	Dgkb	Mapre1	Fam216b
Rabgap1l	Hdac9	Eef1a2	Thap11
9230019H11Rik	Chm	Emd	Setd3
Ddi2	Rnf128	Smarcad1	Fam49a
Npsr1	Appl1	Fzd7	Nxpe4
Capza1	Ano3	Gabrb2	Tnfsf18
Gabrg3	1700016D06Rik	Gata2	Pank3
Scn9a	Sptssb	Gja5	Zfp280b
Slc34a2	Dcaf10	Cmklr1	Clip4
Lias	Lpl	Gpx1	Dcbld2
Glrb	Dnajc21	Grin1	Ephx4
Dpp10	Nyap2	Foxg1	Cyp4a14
Mpp7	Ubl4a	Hmgcr	Tcaim
Rcsd1	Sybu	Ifi47	Gm4788
Fbxl3	Tktl2	Itga6	Akap6
Erich5	Ss18l2	Itga7	Mbd3l2
Cr2	Scel	Ivl	Sptssb
Tmx4	Cdk17	Kcnj3	Tmem237
Eif2s3x	Pcdh17	Kpna6	Pcdhb4
4930453N24Rik	Fam216b	Sh2b3	Ypel5
Cenpl	Zfp930	Klrb1c	Fkbp1a
Cdon	Npsr1	Mmp13	Otop1
Gm5819	Unkl	Mmp2	Rad21
Wasf2	Nkain2	Mtf1	Bag4
Macc1	Srrm4	Myom2	Rufy3
Gm13152	Hsbp1	Map4k4	Sema3a
Impg2	Lipk	Ints6	Lemd3
Abca6	Tnfaip8	Nptx1	Gtf2b
Il16	Pet2	Tnfrsf11b	Fam168a
Ptgfr	Rwdd4a	Pafah1b2	Itpr2
Ttbk2	Rad21	Pip4k2a	Dcaf10
3830408C21Rik	Map3k2	Pkd2	Pdha1
Mctp2	Mycs	Pola1	Pex13
Rhpn2	Syt1	Ptger2	Kctd12b
Tpm4	Fgf16	Ptgfr	Calb1
Gpr82	Fam168a	Pura	Etnk1
Chm	Cnep1r1	Rad23b	Mbd5
Scamp1	Zfp770	Relb	Dnaic2
Cntnap5a	Gm4724	Shc3	Zfp770
Gbp8	Gm2026	Snn	Ogfod1
Gm4181	Zfp442	Sos1	Tnfaip8
Rnf152	Gm14308	Sox11	Srrm4
Hecw1	Ing3	Wnt8a	Mtmr4
Prkar2b	Etnk1	Syt4	Exosc1
Ano3	Kcnn3	Tbx15	Lrtm1
1700016D06Rik	Tmem175	Phlda1	Kmt2a
Gm3486	Ash2l	Tead1	Mapk8
Usp9x	Gm14325	Tgfbr1	Fam120a
Spin4	Gm14434	Tpm2	Hsbp1
BC061237	Ogfod1	Psmd3	Smarcal1
Nsun3	Slc16a12	Dpysl3	Cnep1r1
Iws1	Ghr	Ulk1	Arid1a
Bace1	Plin3	Yes1	Uba3
Shisa9	Dcp1b	Yy1	Fam149a
Mmp24	Fam49a	Chrnb2	Dirc2
Trim36	Zfp92	Chrng	Rab18
Slc30a4	Pcdhb4	Adcy1	Zdhhc15
Manea	Spin4	Aldoc	Yme1l1
Gdap1	Map2	Ap3s2	Ash2l
Tecpr2	Bdh2	Xiap	5430427O19Rik
Kcna2	Zfp459	Apob	Kctd6
Nrep	Dnaic2	Nr2f2	Ing3
Frrs1l	Mob4	Arsb	Satb2
Atp1b4	Mapk8	Smyd1	Tmem175
Ntn4	Rbm41	Brca2	Serbp1
4921528I07Rik	Smarcal1	C3ar1	Rwdd4a
Kctd12	Taf4b	Cacna1c	Dnase2b
Gm10375	Srp54a	Cacna1e	Pycard
Dnmt3a	Zfp708	Calm1	Kif3a
Nfia	Ccnd2	Ccnt1	Ppp2r5d
Pcdh17	Mbd3l2	Cish	Ctnnbl1
Gpr156	Yme1l1	Cplx2	Gm2026
Tmem245	Zfp317	Csnk2a2	Fgf16
Otud4	Hfe2	Pcyt1a	Clock
Vwa5a	Stx12	Dag1	Ccdc82
Fbxo6	Prlr	Dhfr	AI429214
Map3k13	Mdga2	Efna5	Abhd13
Arrb1	Sema3a	Efnb2	Cd226
Arf2	Qk	Ephb4	Xiap
Oip5	Cpne3	Erbb4	Pacsin2
Ksr2	Arid1a	Fmn1	Tex101
Mtmr12	Frmd6	Gpd1	Slc16a12
Mme	Fbxl17	Gdf11	Grm5
Trim5	Otop1	Gfra1	Rhobtb3
Mid2	Celf1	Ggps1	Lpar4
Myh10	Esyt2	Ggta1	Dcp2
Gm3573	Impg2	Gnai1	Cln8
1700001F09Rik	Ttc14	Ednra	Vps13b
Gm3543	Agtpbp1	H2-Q10	Map2
Gm10377	Zkscan8	Elavl1	Tktl2
Gm3676	Fam133b	Elavl2	Pla2g4d
Mob1b	Zfp871	Il6ra	Wdr48
Gm1564	Naaladl2	Invs	Crebl2
Hook1	Rab18	Kdr	Cand1
Gm14698	Tmc1	Limk2	Actr10
Styx	Olfr78	Lipg	Commd2
Zfp459	Gdap1	Mxd1	Nr2c2
Dpy19l4	Ppp2r5d	Mafk	Ildr2
Btnl9	Fkbp1a	Mid1	Slc5a3
Mbnl2	Nsd2	Mmp24	Kcnq3
Slc7a6	Cdk12	Map6	Pak3
Fign	Mtmr4	Myo5a	Samd4
Plagl2	Grm5	Nfkbia	Naa30
Sec23a	Lemd3	Nfkbil1	Lamp3
Gm10032	Akap6	Pdcd6ip	Gpm6b
Mki67	45180	Pde3b	Klrk1
Sass6	Adgrg2	Pdgfra	Stxbp5l
Smim13	Tpm4	Pdpk1	Rgs17
Zfp518b	Myef2	Pla2g2d	Tgfbr1
Ccdc6	Frrs1l	Pou2f1	Heg1
Tmem183a	Mtmr12	Ptpn11	Erich5
Chst11	Kif3a	Rad51d	Ptgfr
Cdc5l	Fcho2	Khdrbs1	Cntnap5a
Muc15	Crebl2	Sema3f	Mmp24
Gm8279	Washc1	Sema7a	Trim36
Cpne3	Pi15	Sh2b1	Kcna2
Dpp8	Pex13	Med22	Nrep
Sspn	Smim13	Tdgf1	Kctd12
Pvrl3	Pank3	Tia1	Map3k13
Usp29	Kctd12b	Tmpo	Ksr2
Rnf128		Nr2c2	Plagl2
Myt1l		Tuft1	Chst11
Gm12216		Usf2	Dpp8
Acnat2		Ywhaz	Erbb4
Erbb3		Zfp13	Sdad1
Erbb4		Zfp9	Cyb561
Fam76b		Aplnr	Slc8a1
Cd44		Cdc6	Smc5
Lhfpl2		Pigq	Pgap1
Mmp17		Pacsin2	Bend4
Taf4b		Grk1	Elavl2
Sdad1		Rngtt	Rnf125
Gzf1		Sgcd	Fbxo32
Gm10521		Tll2	Pura
Prdx2		Grk6	Sestd1
Spice1		Orc4	Ino80d
Txndc16		Cln8	St8sia6
Mob4		Ppp2r5e	Prdm15
Peli3		Btk	Zfp879
Slc2a3		Epb41l1	Ate1
Bdh2		Gfpt1	Shc4
Spesp1		Gria2	Acvr1c
Rgs20		H2-Ke6	Tia1
Vps39		Med1	Ubxn7
St8sia4		Pvalb	Tlr13
Mpzl3		Slco1a1	Wdr44
Svip		Ate1	Mpp3
Nek2		Ly75	Rbpj
Pcdhb1		Prpf4b	H2-Q10
Zbtb20		Zfp68	Slc7a2
Gm14322		Abcf1	Reep1
Rel		Hspb7	Ipo7
Cdh19		Ulk2	Lrig2
Tmem136		Casp9	Ivns1abp
Nkain2		Cldn2	Ttl
Cd2bp2		Coil	Gfpt1
Olfr519		Caprin1	Fzd5
Ikzf2		Rgl1	Sertad2
Gm10116		Gja3	Cmklr1
Gm4951		Slc5a3	Gabrb2
Kcnn3		Kat6b	Rrp7a
RSLCAN18		Cd244a	Nwd1
Zfp708		Stx8	2510002D24Rik
Deb1		Extl3	Adipor2
Sox6		Foxo4	Ntrk3
Gm2381		Plagl2	Creb3l2
Ipp		Tyro3	Ccdc88a
Gorab		Pabpn1	Zfp606
Gdpd1		Tnfsf14	Ube2z
Rap1b		Sit1	Bmp5
T		Barhl1	Stox2
Slco5a1		Gdf2	Ipmk
Cdh12		Sh3gl2	6430548M08Rik
Ank2		Extl1	Strbp
Ppp6r3		Tspan7	Zscan26
Zfp367		Hsd17b12	Pde1c
Mtr		Rbx1	Prpf4b
Pou2af1		Kcmf1	Invs
Msh2		Chp1	Vipr1
Chl1		Actr10	Fam160a2
Brcc3		Pdlim5	Ccdc148
Gm9938		Dmrtb1	Syt4
Zfp2		Art2b	Zfp704
Lpar4		Arih1	Foxo4
P2ry1		Rgs17	Map3k9
Srp54a		Tex101	Rora
Meis1		Trim44	Bbx
Fras1		Cmpk2	Gria2
Dcx		C1d	Mastl
Crb1		Gabarapl1	Nipal1
Nek10		Tlr4	Extl3
Cyb561		Piwil1	Rsbn1
Ube2l3		Kcne4	Gm12185
Nrip1		Gsdma	Kcnj3
Klb		Sertad2	Ulk2
Oprk1		Nelfb	Bmpr2
Mrpl47		Hyou1	Cdc25a
Ago3		Chst11	Snn
Slc8a1		Arhgap23	Slc35a5
Polr3k		Sh3rf1	Rasl10b
Trmt11		Nampt	Ap3m2
D10Bwg1379e		Dact1	Anp32e
Unc5d		Zfp24	Sgcd
Smc5		Ms4a4b	Brip1
Cd33		Cldn15	Sos1
Pgap1		Fxyd6	Ptpn2
Tenm1		Fzd5	Scarb2
Irgm1		Scube1	Thsd4
Zfp317		Polr1e	Lrat
Park2		Scamp2	Ttll7
Bend4		Gpm6b	Taok1
Cdk12		Nono	Uhmk1
Nyap2		Ranbp17	Inhba
Rsbn1l		Dmap1	Hmgcr
Ammecr1		Anp32e	Gpatch2
Bdp1		Elf2	Zbtb7c
Olfr1029		Hacd2	Runx2
Elavl2		Lrat	Trim44
Spock1		Plbd2	Tmed8
1810013L24Rik		Mccc1	Card6
Otud6b		Mageh1	Sh2d7
Dclk1		Jkamp	Ints12
Stx3		Derl1	Ppp1r18
Dcp2		Armt1	Tmem178b
Gpr17		Ky	Map9
Cln8		Gng12	Zfp719
Pet2		Mrpl15	Ctdsp2
Tmc1		Mrps7	Csnk1a1
Mkln1		Ube2d3	Sgsm1
Serpinb1c		Zfand1	Mapre1
Il5ra		Ccdc82	Arl14epl
Esp15		Taf12	Efna5
Tlr8		Ska1	Kcnk10
Rnf125		Zwint	Polr1e
Snx24		Ormdl3	Ncapg2
Tor1aip2		Erlec1	Mmp2
Inpp5f		4933434E20Rik	Neurl1b
Pctp		Nudt16l1	Tnfrsf13c
Sft2d3		Acad8	Ctnnd1
Sec61b		Syap1	Rab3c
Pggt1b		Ssr1	Brca2
Heatr5b		Mastl	Ednra
Gpm6a		Ube2g1	Cacna1c
Pla2g4c		Ccdc47	Irak4
Cnr1		Cers4	Wdr89
Stx12		Slc25a19	Ppp1r1c
Serpinb1a		Daam1	G2e3
Dao		4921536K21Rik	Dcun1d3
Dram1		Mtpap	Pola1
Pdzd11		Gpalpp1	Ccnt1
Gpc6		Ero1b	Asb10
Fbxo32		Kcnv1	Zfp668
Insr		Saysd1	1700025G04Rik
Hipk1		Wdr48	Barhl2
P2ry4		Alg13	Ddx19b
Kras		Fbxo32	Bhlhe23
POU2F1		Knstrn	Trim24
Pura		Ccny	Zfp445
Runx1t1		Hormad1	Slc6a11
Rmi1		Ebpl	Tlr4
Olfm3		Efcab2	Xpo7
Aqp4		Aph1c	Zswim5
Vps13b		Tmem254a	Zcchc2
Rinl		Ccdc88c	Homez
B3galnt1		Tmed10	C2cd4c
Xcr1		Abhd13	Grb2
Pcdhb18		Ociad2	Arhgap32
Fut9		Btbd9	Nfrkb
Ptprq		Ipmk	Brdt
Fubp1		Ttl	Phf8
Nudt21		Cinp	Ap3s2
Gbp11		Fyttd1	Nkd2
C77370		Nkd1	Sit1
Fam175b		Marchf5	Plcl1
Rcan2		Mllt3	Zfp953
Plekhs1		Rprd1b	Ttc19
Vbp1		Bbx	Sh2b3
Slc16a1		Fam241a	Prr5
Ghr		Dcp2	Zwint
Camk4		Naa30	Zfp825
Rasef		Spag9	C1rl
Pdk4		Psd3	Lin52
Actrt2		Selenoi	Ssr1
Map2		Sntg1	Rab11fip1
Rdx		Eri2	Rims3
Mei4		Zfp626	Fdx1
Sestd1		Osbpl3	Nrg1
1700052N19Rik		Ints12	Zfp68
Mycs		Paqr7	Arsb
Tmem163		Slc35f2	Memo1
Gm14418		Zfp157	Nt5e
Inpp1		Dbndd1	Cers4
Gm11595		Fbxl20	Rprd1b
Gm5868		Ndufab1	Gatad2b
Tktl2		Nkd2	Orc4
Trmt1l		Wdr89	Scube1
Pex5		Dusp3	Lyrm9
Strn3		Ttc19	Zfand1
Zfp738		Setd5	Rhoh
Galnt13		Anln	Rbm26
Atp8b1		Rhobtb3	Lrp8
Ino80d		Cst6	Ldlrad4
St8sia6		Rap2b	Tmed10
Scn2a1		Slc35a5	App
Pigl		Elp3	Zbtb37
Zcchc16		Dnal1	Dcc
Prdm15		Iqce	Snrnp70
Ddx6		Dpp8	Acer3
Epb4.1		Eaf1	Arpp19
Mzt1		Samd4	Ube2s
Wnt9b		Rrp7a	Erlec1
Fam133b		Kbtbd11	Kcnv1
Wnt3		Fam243	E130308A19Rik
Ankrd13c		Spp2	Htr2a
Ddr2		Nat8f4	Calcoco1
Lpl		Ap3m2	Arih1
Zfp879		Ttpal	Rbbp4
Alg10b		Dtl	Krcc1
Ssh2		Irak4	Clstn2
Ate1		A930009A15Rik	Kpna6
Kctd9		Cyp20a1	Pigk
Psmb11		Cutal	Myo6
Kdm7a		Adgrf4	Ephb4
Fndc3a		Rbsn	Tyw1
Cenpc1		Igsf6	Slco1a1
Pou3f3		Gtf2a1	Trim61
Slc24a4		Kremen1	Mrpl15
Appl1		Klrk1	Eef1a2
Zfp281		Laptm4b	Wdr18
Pla2g4d		Tmem121b	Arfgap1
Shc4		Pcdhgb4	Cd36
Tmem106b		Pcdhgb5	Ggct
Cd47		Pcdhgc3	Nkain3
Atm		Pcdhgc5	Ifnar2
Wdr48		Pcdhga5	Rsl1
Galr1		Pcdhga6	Vcan
Napb		Pcdhga7	Agtpbp1
Fzd2		Pcdhga8	Nsd2
Scrib		Pcdhga9
D130043K22Rik		Pcdhga10
Tmx3		Pcdhga12
4930524B15Rik		Ophn1
Nmt2		Spock2
Dnajc21		Agpat3
Mmab		Lrp8
Ston1		Nrep
Acvr1c		Nat8f2
Dct		Trim8
Zfp558		Mrpl1
Pik3c2a		Kifc5b
Kctd16		Cadm3
Wnt5a		Slc19a2
Wrnip1		Asb10
A630007B06Rik		Pofut1
Spcs3		Bhlhe23
Vmn1r56		Sgpp2
Brms1l		Nuak1
Fam150a		Barhl2
Flt3		Adora1
Ccdc38		A3galt2
Homer1		Slc38a8
Npy2r		Hrh2
Tbx5		Nsrp1
Uts2b		Tmem263
4930430A15Rik		5730409E04Rik
Tia1		Rsl1
Cdc73		Scn2b
Tdrkh		G2e3
Celf1		E130308A19Rik
Lin54		Pla2g4d
Mef2c		Sema3g
Ccbe1		Zswim5
Phlpp1		Rab11fip2
Hsf3		Fam8a1
Olfm4		Mcu
Ubxn7		Spata13
Dcp1b		Gpr55
Hgf		Abcc4
Mroh6		Ttc38
Syt1		Acvr1c
Dzank1		Tbc1d32
Olfr78		Arl14epl
Zfp930		Tmed8
Siglec15		Adamts17
Fam115c		Pm20d2
Tlr13		Trim43a
Uvssa		Cgn
Cdh6		Col28a1
Vash1		Gm11992
Sfmbt2		Stk35
Naf1		Zfp953
Hykk		AI429214
Aff1		Ivns1abp
Fam81a		Myo6
Gpr63		Zfp606
Spred1		Tet2
Arl5b		Shroom4
Parp11		Prok1
Plag1		Gm12185
Atad2		Lyrm9
Zfp85		Odr4
Efr3a		Cntnap5a
Ereg		Bcl11b
Pard6b		Bpifa6
Pou4f2		Rab11fip1
AI593442		Atxn1l
Edaradd		Zfp429
Pcdhb5		Kif13b
Ptplad2		Spink5
Mtus2		Hnrnpul2
Chmp4c		Nipal1
Lonrf2		Dgki
Slc39a7		Ercc6
Suz12		Tsc22d2
Tbx21		Map9
Dhx9		Ripor1
Aen		Fbxo43
Ttc14		Rsf1
Fam135a		Lrrc7
Psip1		Adamts3
Plcxd2		Grm5
Slc39a14		Rbm24
Pi15		Neurl1b
Rab9b		Jcad
Pde11a		Rere
Snap23		Atxn7l3
Zc3h12b		Sh2d5
Bicc1		Cyp4f17
Gpr150		Cyp2a22
Podxl		Ppih
Fcho1		Ppm1h
Hfe		Ttk
Ptprt		Itsn1
Glcci1		Lrrc73
Btbd11		Tlk2
Ubxn2a		Phf8
Trps1		Ctdsp2
Etnppl		Stox2
Lipk		Shtn1
Srsf10		Plcl1
Zyg11b		Zcchc2
Hist1h1a		Ptpn2
Wdr44		Nxpe3
Tmprss11b		Zfp949
Fhl5		Bcl2l15
Sybu		Runx2
Arhgap15		Als2cl
Sufu		Sidt1
Taldo1		Zfp217
Mdga2		Ociad1
3110070M22Rik		Zfand2a
Kcnk18		Pde1c
Vmn2r41		Fam78b
Cpeb2		Phyhipl
Son		Lratd2
Wdfy2		Hif3a
Ccdc147		Card6
Arhgef38		Pgap1
Slc2a12		Inka2
Slco1b2		Tasl
Ahcyl2		Nhsl2
H2-T24		6430548M08Rik
Pde4d		Slc25a25
Lrch1		Acnat1
Mpp3		Snrk
Sfxn1		Mosmo
Ranbp2		Zfp512b
Zfp839		Nsmce2
Epsti1		Ccdc157
Tmem181a		Thsd7a
Rbpj		Bend4
Itpr1		Dynlt1a
H2-Q10		Vps50
Homer2		Kmt5b
Cask		Sec24c
Slc7a2		Scara5
Reep1		Nfatc4
Ipo7		Gnl3l
Amd1		C2cd4c
Oas3		Cd300lf
Htr5a		Ipcef1
F2rl1		Trim36
Kif26b		Trim43b
Hnf4g		Kirrel
Phldb2		Camk2b
Spryd7		Map3k9
Lrig2		Npffr1
Serpina5		Trim61
Crot		Myocos
Ivns1abp		Gpr68
Dixdc1		Homez
Hook3		Frmd4a
Twsg1		Trim43c
Gabpb2		Nsd2
Hfe2		Dcun1d4
Ttl		Commd7
Crebl2		Arhgap32
Gucy2c		Nat8f6
Ppp3r1		H60c
Kansl1		Fignl2
Plagl1		Fam160a2
Olfr212		Sox5
Klhdc10		Ccdc85b
U2af1		Smc5
Zfp449		Prpf19
Neurod4		Gm5108
Strn		Prob1
Eogt		Ankra2
Trpm6		Enox2
Serpinf2		Tktl2
Smarca1		Fen1
Gfpt1		Wnk3
Tmem80		Trim24
Rab2b		Cdkl2
Asap2		Syngap1
BC094916		Agtpbp1
Stoml3		3830406C13Rik
Hdac9		Rbfox3
Cep85l		Slc8a1
Csta1		Rora
BC030867		Camk1d
Cyp4x1		Nkain3
Lphn1		Ftsj1
Hs6st3		Rc3h2
Ctnna3		Ppp1r1c
Wisp1		Rnf130
Pdp2		Zfp879
Irgm2		Usp43
Fzd5		Snph
Mecp2		Slit2
Ghsr		Foxred1
Zfp964		Slc6a17
Lrrc61		Preb
Serpini1		Inafm2
Fam134b		Fdx1
Ptchd1		Slc7a3
Gm9875		Aktip
Trafd1		Itga10
Lonrf3		Ttll7
N4bp2		Eif4g1
Dmxl1		Wdr44
Fbxl17		Sgsm1
Repin1		Paqr6
Mr1		Neu4
Cadm2		Bmf
Mkl2		Grb2
Commd6		Ago1
Cryz		Zfp946
1110002E22Rik		Ube2q2
Sertad2		Actn1
Fam216b		Xpnpep3
1700018B24Rik		Atp5d
Yipf6		Camsap2
Acpp		Atp6v0e2
Zeb2		Ifnar2
Vmn2r42		Tet3
Dtna		Clec1a
Xrn1		Erc2
Rassf8		Prrxl1
Impact		Dock9
Thap11		Bahcc1
Chml		Gm11213
Xpr1		Krcc1
Rimklb		Ext2
Glra3		Adipor2
2610008E11Rik		Limd2
Mgrn1		Sult4a1
Rufy2		Rsbn1
Cmklr1		Klf8
Phex		Adat1
Nkx3-1		Dcaf8
Setd3		Tekt2
Vmn2r40		Cdk9
Slc9a2		Rogdi
Kcng3		Gask1b
Dennd5b		Zfp704
Slc16a7		Gsx2
Phkg1		Ncapg2
Cebpzos		Memo1
Gabrb2		Ube2s
Tsn		Tm9sf4
Sepsecs		Lao1
Ttll10		Ube3c
Kpna4		Fbxl14
Cnr2		Ncln
Fam49a		Slc38a1
Whsc1		Syt12
Fam46c		Vmn1r66
Trim12c		Trpm2
Catsper2		Casc3
Nxpe4		Braf
Sprr2a2		Mtss1
Sprr2a1		Taok1
Draxin		Prelid3a
Ccdc112		Exosc2
Gpr165		Sesn2
Tns1		Nkx6-1
Prrc2b		Trpv3
Nipbl		Trim41
Mrpl19		Rho
Fam199x		Chtf8
Rfx5		Cplx4
Rrp7a		Nmrk1
Lmbrd2		Gca
Etv3		P2rx3
Tnfaip1		Ctu1
Slc7a11		Spon1
R3hcc1l		Zfp65
Clec4g		Veph1
Rev1		St8sia6
Tardbp		Fntb
Atp11a		Ido2
Fbxo45		Osgin2
Dhrs13		Thrap3
Upf2		Tcaf2
Usp1		Btbd1
4632428N05Rik		Zfp768
Nwd1		Zbtb6
Elmo2		Abca5
Tnfsf18		Pom121
Cpt1a		Hpse
Rag2		Kcnq3
Slfn4		Spns2
Lancl3		Gjd4
Agps		Kif1c
Pex5l		Lysmd1
Pcnx		Dock3
Tet1		Pomt2
Heyl		Pank2
Dnhd1		Il1f9
Clic4		Slc49a4
Pank3		Ino80e
Fnip2		Mill1
Agpat9		Pdxk
Micu3		Nup214
Chd9		Thsd4
Zfp280b		Tyw3
Chrm5		Zfp719
Wbscr17		Rnd1
Clca6		Cip2a
Clip4		Trerf1
Phactr2		Ldlrad4
Cybb		Zbtb41
Six6		Lrp4
Mfsd1		Sdad1
Kcnh5		E130309D02Rik
Zfp609		Arhgap35
BC048403		Csgalnact1
Cmtm4		Nfrkb
Slc12a7		Sc5d
Mars2		Ttc12
2510002D24Rik		Slc9a6
Dcbld2		Htr2a
Slc26a3		Slc16a12
Atp13a3		Adamts4
Adipor2		Bnc2
Slc16a14		Mfsd7a
Gm10302		Slc6a11
Vmn2r30		Vcan
Ces1h		Pon3
Kank4		Prune1
Ptchd4		Zfp445
Ephx4		Fam180a
Pak1ip1		Rbmx2
Cyp4a14		Cgas
Abl2		Dcun1d3
Klhl24		Erich5
Trappc11		Nav1
Mtmr7		Lin52
Ikzf5		Sh2d7
Slc30a7		Pdhx
Ntrk3		Commd2
Pi4k2b		Lrrc28
Olfr354		Eif2b3
Creb3l2		Utp20
Ankrd33		Fbxl22
Dsg1a		Lpar4
Fancl		Cphx1
Zfp942		Rnf169
Tcaim		Wdr18
Ccdc88a		Ankrd34b
Gtpbp2		Glis3
Glg1		Nyap1
Stxbp5		Nlrp10
Kcnd3		Ap4e1
Elac1		Gphb5
2700060E02Rik		Ccdc88a
Lamp5		Nwd1
Serpinb9g		Hif1an
Tspyl5		Kif6
Gm4788		Vps13b
1700019D03Rik		Mysm1
Rp2h		Lamp3
Tollip		Rnf150
Adap2		Adamts20
Zfp606		Plekhh2
Bri3bp		Slc26a10
Ube2z		Rtl6
Pafah1b1		Ubxn7
Ankrd12		Rasal2
Spats2		Isg20l2
Akap6		Crebl2
Mbd3l2		Kctd12
Mettl16		Ranbp6
Ocstamp		Ccdc60
St6galnac3		Slc35e1
Elovl2		Zfp385c
Cald1		Apol10b
Pds5b		Prkaa2
Lrrc20		Teddm2
Rad9b		Brip1
Bmp5		Cox10
Lmbr1		Arap2
Ccdc115		Rnf24
Vmn2r43		Reep1
Stox2		Samm50
Gpr137c		Oaf
Il1f5		Creb3l2
F2r		C130074G19Rik
Cdk6		Zfp592
Cmah		Tmprss11f
Ipmk		Tmem72
Speer4b		Gins2
6430548M08Rik		Adck2
Usb1		Adgrl1
Sbk1		C1rl
Mrps5		Ipo7
Pyhin1		Itpkc
Nudt12		Gpatch11
Strbp		Rims3
Ciao1		Arl5a
Taf9		Asic4
Oprd1		4921517D22Rik
Zfp799		Pon2
Ier5l		Xkrx
Dsg1c		Khdc1a
Asxl2		Pde4a
Cep135		Foxo6
Sptssb		D630045J12Rik
Zscan26		Synrg
Ankrd22		1700025G04Rik
Ppm1d		Fam120c
Prom1		Uggt1
Lrrc19		Smgc
Col25a1		Tmtc1
Pde1c		Shc4
Prpf4b		Foxk1
Gm5475		Flrt1
Btn2a2		Tlr13
Dmpk		Macroh2a2
Brwd1		Sec24b
Amd2		Zfp870
Gm10704		Tigd4
Invs		Map2
Sprr2k		Ptprj
Adra1a		Arfgap1
Vipr1		Zbtb46
Rc3h1		Kcna2
Tmem237		Dclk2
Uba6		Slc5a9
Pcdhb4		Sgip1
Ripply3		Rbpj
Zzz3		Gpc2
AI747448		Cav1
Bcl10		Nxph1
Gm13011		Ppp4r2
Zfp551		Srgap3
Gm11397		Lrguk
Serpinb9f		Npy1r
Ptprz1		Alkbh8
Tfcp2l1		Cbl
Ly6i		Clstn2
Fam160a2		Lactb
Samhd1		Ctdspl
Tal2		Cradd
C1qtnf6		Hk1
Ptcd3		Ramp3
Nhs		Wdcp
Gm9887		Ttll5
Cers6		Mier3
Ypel2		Il31ra
Trim67		Camk2g
Lypd1		Xkr6
Sugp2		Prr5
Zfp612		Heg1
Jph1		App
Dcun1d2		Bicral
Lima1		Ppp1r18
Slc9a7		Cd226
Thnsl1		Stn1
Ogfrl1		Gda
Slmap		Pak3
Grm3		Snrnp35
Sbk3		Ciapin1
Nos1ap		Spata33
St6gal2		Clec18a
Clvs1		Wwox
Iyd		Kcnk7
AW554918		Lig3
Kcna1		Epb41l4b
Nsl1		Gipr
Ccdc148		Ppip5k1
Cngb1		Msantd1
Syt4		Inhba
Slc35e2		Ntrk3
Gfod1		Mafg
Ankrd44		Ebf3
Chp2		Zfp791
Lrrc39		Kcnh7
Aebp2		Rbfox1
Alox15		Brd2
Abcc9		Prkn
Egfr		Sestd1
Gm7489		Camta1
Rgs8		Atxn2
Zfhx4		Tmem116
Pja2		Prdm5
Ypel5		Snrnp70
Rcor1		Gpatch2
Onecut2		Mcph1
Smim15		Grm1
She		Mmp28
Ccdc15		Etv1
Tarsl2		Jarid2
Msn		Rbm26
Esp31		Olfr279
Cetn1		2510002D24Rik
Rab3ip		Gm6285
Rsad1		Pigk
Vmn2r45		Zbtb37
Nt5c1a		Gm7697
Fkbp1a
Fam46a
Gmfb
Zfp709
Rreb1
Pirt
Tmed5
Zfp704
Foxo4
Rfx3
Map3k9
Ints3
Caprin2
Rora
Map4
Entpd5
Nktr
Osbpl1a
Bbx
Ppfibp1
Kcnj1
Map7
Twf1
Elf4
Zfml
Gm6377
Rasgrf2
Gria2
Tmem125
Ssr3
Wrb
Jak1
Ept1
Adamts12
4932438A13Rik
Pus7l
Rps6ka5
4932411N23Rik
Ormdl1
Sh3rf3
Gata3
Ppp1r26
Serpinb9e
Uhrf1bp1l
Pcdhb19
Pex12
Crym
Ubn2
Lpgat1
Zfp457
Marcks
Hdx
Cpne8
Pgap2
Xlr4a
Edil3
Hey1
Gna12
Ptafr
Tmem27
Gopc
Rasgef1b
Mastl
Oprm1
Prickle1
Sim1
Slu7
Npbwr1
Ptprg
Slc7a12
Il23r
Pum2
Nptn
Mat2a
4932415D10Rik
Prr24
Arhgap5
Nipal1
Extl3
Cbln3
Hpse2
Xlr4b
Rsbn1
Otop1
Acad12
Foxi3
Srd5a2
Odf3l1
Plxna4
Stk38l
4930539E08Rik
Gm12185
Mmp15
Mtap7d3
Gpr116
Med12l
Chrna7
Kat2b
Caps2
2510039O18Rik
Ahcy
Foxp1
2610044O15Rik8
Gm10471
Tceal1
Necap2
Rnd3
Spib
Kcnj3
Entpd4
Stam
Prrc2c
Esrrb
Eps15
Gm4737
Ccdc130
Amer3
Cngb3
Ulk2
Usp40
4931406P16Rik
Stim2
Fam173b
Zfp945
Olfr60
Ttc39c
Usp31
Neu3
Itgb8
Tmco5b
Rybp
Tmem150b
Gm21292
Olfr1034
Vmn2r34
Pphln1
Marcksl1
Cnot6
Ikbkb
Slc35a3
Bmpr2
Pcdhb20
E230019M04Rik
Map6d1
Nrarp
Rad21
Ttll4
Nek4
Gm8773
Snupn
Hist1h3f
Inip
Zfp663
Frem1
Bag4
Mcl1
1810041L15Rik
Zfp655
Vmn2r37
Cdc25a
Arrdc3
Dsc2
Crk
Has2
BC007180
Srek1
Wtap
Pbx1
Gpr35
Pdc
Apba1
Usp6nl
Pcdhb3
Pias2
Snn
Rufy3
Rnf11
Sema3a
Tmem2
Pcdhb17
Slc35a5
Pdk1
Fgd6
Doc2b
Oas1h
Rasl10b
Vav3
Klhl32
Ap3m2
Itpripl2
Eml1
Mapk10
Xlr4c
Rsc1a1
Scd4
Bmp3
Ly6a
Aldh6a1
B4galt6
Mocs1
Ptp4a1
Cep57l1
Klhl20
Six4
Ifna12
Prrx1
Astn1
Ly6f
Mphosph9
Arl14ep
Lemd3
Anp32e
Zdhhc24
Klhl9
Sgcd
Taf5l
Brip1
Gtf2b
4932411E22Rik
Zbtb9
Baat
Ntsr2
Pms2
1600012H06Rik
Casd1
Wnt2
Hoxd13
Sos1
Zfp128
Nfya
Ube3b
6330403A02Rik
Oraov1
Dkk2
Eif5b
Fgf10
2210418O10Rik
Gm14296
Lamc2
Strap
Bzw1
Slc11a2
Snx29
Dnajc18
Setd7
Cept1
4930579G24Rik
F9
Fam168a
Plxdc2
Itpr2
Tnik
Cav2
Ptpn2
1110002L01Rik
Sgk2
Scarb2
Clvs2
Fam19a3
Bdkrb2
Fads6
Wdr20
Thsd4
Dcaf10
Akna
Zfp831
Lrat
Zranb3
Flrt2
Ubn1
Ppp1r3a
Taf1
Zfp273
Ak4
Morf4l1
Btn1a1
Ganc
Zufsp
Tmcc3
Fam187b
Nek9
Pcdh11x
Socs5
Senp1
Dyrk1b
Jade2
Zfp872
Phf12
Zfp292
A730061H03Rik
Man1b1
Ttll7
Gspt2
S100a7a
Rsrc2
Tnc
Fgfr1op2
Enpp6
Agtrap
Epb4.2
Pir
9230104L09Rik
Xirp2
Cldn1
Pdha1
Ankrd50
Arl8b
Htr7
Btg1
Hist2h2bb
Ctr9
Hmga2
Ankfy1
Pex13
Dnajc27
Esco1
Wdr92
Ncan
Lgi1
Rad54b
Ttf1
Gm14443
Tbx22
Akap5
Atp2b3
Taok1
Ppp1r7
Uhmk1
Ube3a
Zfp827
Nov
Upp2
Kctd12b
Ccdc25
Calb1
Inhba
Maea
Themis
Hmgcr
AI464131
Gpatch2
Nup210
2023-03-06
Megf6
Btg4
Catsperb
Yipf1
Fbxl7
Zbtb7c
Nwd2
Cep19
Gbp6
Reps2
Frem2
Nhlrc1
Hmbox1
Zfp182
Zfp398
Npr3
Trim21
Stc1
Sorl1
A330021E22Rik
Tmem63c
Sec22c
2810021J22Rik
Plet1
Rnf149
Zfp607
Cd79a
Cflar
Kpna1
Robo2
Otud7b
Wipf2
Ddx52
Gm4944
Slc7a6os
Runx2
Mvb12b
Gm156
Slitrk5
Etnk1
Eya4
Pdk2
Mycbp2
Nudt10
B230219D22Rik
Eed
Foxo3
Slc35a1
Cd2ap
Rab27b
Cnnm4
Mas1
Med14
Kcnj16
Snrnp200
Lgmn
D330045A20Rik
Dnah8
Hhla1
Akr1c20
Rspo4
C1qtnf7
Rgmb
Trim44
Man2a1
Tmed8
Cpne5
Kl
Prex2
Gm14444
Jazf1
Ttc33
Card6
Sh2d7
Slc26a2
Ikzf3
Ints12
Trim32
Pla2g7
Ppp1r18
Spic
Nkx2-2
Ascc3
Tmem178b
Ttll6
Kidins220
Fam219b
Pnpla8
Yae1d1
Uprt
C1galt1
Galntl6
Glrx3
Bbox1
Kcnq1
Slc25a32
Serpina7
Jmjd6
Akap10
Duox1
Tmem179
Mbd5
Clk4
Pilrb2
Zfp488
Map9
Ecm2
Runx3
Manf
Samd5
Fbxo16
Snx16
Prss16
Armc8
Mbtps2
Zfp719
Lysmd2
Abi1
Nr1h5
Xk
Acap2
Lrrc18
Fer
Casc5
AW549877
Ndfip2
Zc4h2
Ythdf2
1700123O20Rik
Sp4
Iqub
Ptgs1
Dnaic2
Ctdsp2
Ankrd1
Lrp12
Synj2bp
Tmem38b
Zfp770
Rbm46
Zfp3
Ccsap
Slc35f5
Chordc1
Foxi1
Gm12830
Apol11b
Dsg1b
Dennd2c
Zc2hc1a
Slc24a2
Grpr
Fam222b
Sv2c
Dusp23
Ogfod1
Wee2
Hist1h3h
Eif2b5
B3gat2
Olfr920
Hsd17b7
Gpr141
Rab17
Prkab2
Spaca6
Ttc39b
Cnksr2
Ccin
Rif1
Setmar
Cep350
Heatr6
Fam136b-ps
Rbm25
Zfyve16
Prg4
Sptlc1
Mrgprb2
Ubtfl1
Sulf1
Pten
Asap1
Ncor1
Tnfaip8
Nufip2
Slc36a4
Sms
Ern1
Csnk1a1
Gdf7
Rassf2
Casc4
Srrm4
Zfp81
Dusp8
Myo7a
Aspa
Tes
Siae
Fam71f2
Fem1c
Nfam1
Myocd
Sgsm1
Irf2bp2
Kdm5b
Il22ra2
Dhrs7b
Tmem207
Ltn1
Nlgn1
Cnih1
Cstf2t
Ifnlr1
Eef2k
Mospd2
Abi2
Rassf6
Sertm1
Cadm1
Mapre1
Scaf11
Tmem45a
Mfsd2a
2023-03-11
Aox2
Arl14epl
Efna5
Gm14440
Gm14403
Igf2
Glul
Diap2
Cyp3a11
Shisa5
Fam102b
Agfg1
Gm10220
Eif5
Kcnk10
Rorb
Elovl7
8030462N17Rik
1700023E05Rik
Setdb2
E2f2
Trim33
Pogz
Dnah17
Dennd6a
Selt
Elmsan1
Tlr9
Ccl20
Olfr482
Taf7
Zfp706
Polr1e
Slc13a5
Cep120
Kcnj14
Zfp84
Ncapg2
Ano5
Fpgt
Fsbp
Rnf14
Hjurp
Tcf20
Dlgap2
Rasa2
Cxcl15
Mmp2
Neurl1b
Tldc1
Aldh3b1
Mtmr4
Gm10369
Mbnl3
D16Ertd472e
Slc38a4
Zfp322a
Lbr
Smarcc2
Bhlhe22
Plekha1
Rab39
Tbc1d16
Ammecr1l
Habp4
Gucd1
Nip7
Med13
Mtm1
Hist1h2ah
Ccdc85a
Tnfrsf13c
Sertad4
Tmem109
Nxt2
Serf1
Hmgb1
Socs4
Ctnnd1
H2-M10.2
Cxcl9
Zfp944
Gid8
Zic1
Gm28048
Sema6d
Sec61g
Rab3c
Zfp641
Guf1
Rffl
C230062I16Rik
Pik3cb
Brca2
Zfyve19
Rpl5
Trim25
Cyp51
Ednra
Mmrn2
Chn2
Ptdss2
Zfp664
Kdm2a
Rfwd2
Slc25a42
A830010M20Rik
Slc22a26
Mettl10
Klk7
Smcp
Clec14a
Zbtb21
Zfp39
Cacna1c
Exosc1
Gfm2
BC053393
Vwa9
Traf2
Pcsk2
Fam135b
4930578I06Rik
Rab23
Arfip2
Cylc1
Ahr
Ndrg1
Lrtm1
1700048O20Rik
Fam63b
AU022252
Dhrs9
9030624G23Rik
Grin2d
Nipsnap3a
Msi2
Capn8
Col12a1
Slc25a36
Gm21743
Tmem178
Irak4
Il12b
Luc7l2
D1Ertd622e
Fam171b
Zc3h7b
Zfp236
Wdr89
Fbxo3
Tdh
Vezt
Znrf2
Letm1
4833424O15Rik
Zc3hav1l
Ercc3
Lax1
Ppp1r1c
Slc40a1
Syt9
Kmt2a
Tigd2
Cep41
Gm11444
Psmg2
Zfp74
Mgat4c
Rdh11
Ipo9
Lrrc58
Wdfy1
St3gal1
Tmem59l
Grb14
Abhd17c
Arid3a
Mapk8
Cpox
Glis2
Stag3
Dyrk2
Mipol1
Atp1b1
Cand1
Agtr2
1810009A15Rik
l7Rn6
Naa15
Zmym5
Gm6614
Proser1
Cacna2d1
Nup35
Syn3
Gm15800
Olfr443-ps1
Ankub1
Dclre1a
Slc6a14
Myo3b
Tbl2
Rnf115
Mex3b
Rassf9
Fyco1
Ptpn1
Lamp2
Rgs5
AU019823
Mecom
Hnf4a
Il7r
Gm4952
Zmat3
Lrrc8b
G2e3
Taco1
Irs4
Mamld1
Amer2
Pik3r6
Fbxo48
Cbwd1
Sec14l3
Foxn3
Fam120a
Mon1b
Kcnf1
Spry4
Dcun1d3
4930516K23Rik
Dhrs4
Hsf2
1700028P14Rik
Adamts6
Hsbp1
Tab1
Fbxo41
Ppp1r12b
Enah
Hipk2
Sh2d1b2
Sf3b1
Slc17a4
Rnls
Pola1
Zfp781
9330159F19Rik
Synpo2
Rchy1
H2-Q1
Pdzd9
Gnat3
Kcnmb4
Cyp2j5
Pdyn
Zcchc11
Gpr126
Antxr2
Lrrc66
Fbxo39
Gm9881
Prr16
Tbc1d30
Slc6a20b
Bicd1
Asun
Pradc1
Ube2i
Hrasls
Efhd2
Espl1
Ccnt1
Ikbkg
Asb10
F930015N05Rik
Zfp933
Fcrls
S100b
Crispld1
Snx13
Gm6086
9230110F15Rik
Eltd1
Mtf2
Mphosph6
Loxl4
Zfp668
Hace1
Gm7293
Ndrg3
Kdm5d
1700025G04Rik
Tctn3
Ston2
Gm15097
Pdgfb
Fcgr4
Mad2l1
Zcchc24
Slc2a10
Hdgfrp3
Col4a4
Acot13
Cenpn
Fam101b
Klf11
Ndufa10
Rprd1a
Cep170
Gstm7
Far1
Cpeb3
Nras
Matn3
Elf1
Slc15a4
Chpt1
B3gnt2
Klra10
Rasgrp1
Abca1
Smarcal1
Ipo5
Sdha
Pdik1l
Rmdn1
N4bp2l2
Ccdc14
Thoc1
Cnep1r1
Srp54b
Arid1a
Evi5l
Kif3b
Uba3
Tmem229a
Tmem173
Tpmt
Fbxl18
Dph2
Gm3055
Stk4
Mrm1
Msx3
Perm1
4930538K18Rik
Acox1
Aff3
Rps6ka6
Gdpgp1
Dusp12
Pnisr
Sec22a
Atg4c
Klhl28
Ppp1r1a
Barhl2
Itga8
Fam149a
Rasgrp3
Ddx19b
Mbd4
5430435G22Rik
Bhlhe23
Mboat2
Sdhd
Mertk
Raph1
Simc1
Aste1
Sike1
Gm10439
Thap2
Trim71
Krtap6-5
Trim24
Fxr1
Eif4g2
2023-03-07
Luzp4
Gcnt1
Ppat
Tsen2
Gpbp1
Gm15114
Gm15080
Ott
Gm15093
Gm15085
Suco
Zfp324
Naa50
Lamc3
Atf2
Kif3c
Hells
Panx1
Xpo6
Zfp445
Tbck
Gm15107
Gm15128
Dirc2
Atr
Rbm28
Herpud2
D2Wsu81e
Fam131a
Gprc5b
Kcnb1
Rhbdd2
Acss1
Bcl7a
Zfp26
Gucy1b3
Rtp1
Ccnt2
Ifltd1
Nup153
Epha4
Slc6a11
Fem1b
F2
Atrnl1
Rab18
Nudcd2
Grsf1
Zcchc17
Slc31a1
Sdr9c7
Kctd4
Lclat1
Jmy
Slc4a1ap
Plb1
Ogn
Tbx20
Ppef1
Rasa1
Tm9sf3
Exog
Mast2
Tm7sf3
[truncated: 1,244 more rows]

## Sheet: 34c-3p
TargetScan	miRDB	miRWalk	Candidate target genes
Gm4245	Zdhhc21	Capn5	Zfp442
Zfp442	Flt3	Gsk3b	Gm14434
Gm14305	Wdr48	Nlrp12	Gm4724
Gm6710	Gbp8	Zfp30	Amot
Gm14434	Pacsin2	Ssr1	Rbm41
Gm2007	Nckap1	Slc29a2	Clock
Gm4724	Pcdhb14	Ints6	Zdhhc21
Gm11007	Tcaim	St3gal1	Ccdc82
Amot	Fam120a	Hipk3	Psd2
Rbm41	Eif4e	Insr	Gm2042
Gm14288	Gm2042	Sox5	Frmd6
Gm8923	Abhd13	Tulp3	Cd226
Gm14419	Cd226	Vipr1	Dnaja1
Clock	Tmem33	Ate1	Impad1
Zdhhc21	U2af1	Vapb	Xiap
Ccdc82	Zfp2	Brd4	Plin3
Fsd1l	Dnase2b	Sft2d3	Chrm2
AI429214	Atp11c	Ipmk	Piezo2
Psd2	Otud6b	Arhgap19	Tmem47
Abhd13	Serpinf2	Zyg11b	Eea1
Gm17567	Trmt1l	Polr3g	Atp11c
Rlim	Cand1	Zfp174	Ccnyl1
Dgkb	Impad1	L3mbtl1	Tex101
Gm2042	Ccr3	Dgkh	Cdk17
Esyt2	Gpc6	Gfra1	Scel
Frmd6	Fzd2	Gimap8	Ccr3
Nr2c2	Mob1b	Ggta1	Eif4e
Cd226	Dcp2	Me2	Pcdhb14
Dnaja1	Slc2a13	Samd14	Gm14308
Olfr1133	Sft2d3	Bpifc	Gpr174
Gng5	Magi3	Zfp385c	Zfp92
Zkscan8	Gpr82	Ipo7	Slc16a12
Lnpep	Trpm1	D630045J12Rik	Ccnd2
Map3k2	Lias	Rnf141	Magi3
Nbeal1	Tut4	Stxbp6	Tmprss11e
D130040H23Rik	Clca4b	Cadm2	Grm5
Sytl5	Amot	Lrig2	Fcho2
Syncrip	Prkar2b	Pou6f1	Ywhag
Peg3	Exosc1	Zfp26	Rhobtb3
Impad1	Camk4	Qk	Gpatch8
Tmem43	Ifi209	Wdr26	Fam185a
Ildr2	Pycard	Ubl5	Pof1b
Aak1	Rlim	Lgals12	Prkd3
Zfp191	Tmem237	Padi2	Nckap1
Slc2a13	Actr10	Shank3	Unkl
Slc5a3	Bag4	Stard5	Abcb7
Appbp2	Slco1b2	Snx31	Thrb
Xiap	Clca4a	Ifit3b	Prlr
Samd12	Rcan2	Elmod3	Ntng1
Plin3	Pcdhb5	Cacna1c	Npsr1
Gm14410	Epb41	AI593442	Capza1
Kcnq3	Serbp1	Xlr	Lias
Kbtbd8	Vmn1r56	Proser1	Glrb
Fam198b	Mei4	Kcnk18	Impg2
Chrm2	Nxpe4	Prkcq	Tpm4
Pak3	Vcan	Fat2	Gpr82
Pacsin2	Capza1	Gnao1	Chm
Piezo2	Fubp1	Xpo7	Gbp8
Olfr912	Mzt1	Ndfip2	Prkar2b
Ubl4	Runx1t1	Gripap1	Ano3
Tmem47	Dirc2	Elavl1	1700016D06Rik
Gpr64	Cp	Smad2	Spin4
Syt14	Calb1	Nfkbib	Manea
Eea1	Ntng1	Akt3	Gdap1
Atp11c	Ephx4	Abcc5	Frrs1l
Htr1b	Rhobtb3	Kmt5a	Pcdh17
Usp45	Pof1b	Prkacb	Fbxo6
Ccnyl1	5430427O19Rik	Arhgap25	Mtmr12
Samd4	Satb2	Mmaa	Mme
Dnajc5	Mki67	Wasf3	Mob1b
Tex101	Dnaja1	Prkag2	Zfp459
Cdk17	Tmprss11e	Vegfa	Mbnl2
Mapk1ip1l	Dcbld2	Dnase1l3	Mki67
Scel	Gpm6a	Fam83b	Smim13
Gm14295	Pla2g4d	Pla2g4f	Rnf128
C87977	Fbxo6	Sestd1	Myt1l
St6galnac5	Fam149a	Stard4	Taf4b
Ccr3	Clock	Dclk1	Spice1
Gucy1a2	Fam81a	Rbbp5	Txndc16
Eif4e	Zdhhc15	Bcl9l	Bdh2
Gpr26	Thrb	Gpatch2	Rgs20
BC026585	Piezo2	Tbcel	Nek2
Lpp	Wnt5a	Gramd2	Nkain2
Cntnap5c	Pclo	Rcan2	Gm4951
Sesn3	Thap11	Higd1a	Kcnn3
Gm14391	Lin54	Zfp687	Zfp708
Pcdhb14	Gpr174	Mid2	Pou2af1
Gm4631	Ywhag	Sgta	Zfp2
Ddx3y	Ctnnbl1	Zfp7	Lpar4
Gm14308	Zfp280b	Zfp14	P2ry1
Heatr2	Setd3	Nsg1	Polr3k
Cybrd1	Glrb	Abhd5	Zfp317
Slx4ip	Rufy3	Pus1	Cdk12
Sec14l5	Pou2af1	Tmem106a	Nyap2
Gpr174	Tmem47	Mtus2	Otud6b
Gm14326	Commd2	Tmcc3	Dcp2
Zfp92	Psd2	Pbrm1	Cln8
Naa30	Lnx1	Pdcd6	Pet2
Slc16a12	Ypel5	Rab3c	Tmc1
Lamp3	Spice1	Nudt18	Inpp5f
Ccnd2	Vps13b	Rcbtb1	Gpm6a
Kif2a	Cyp4a14	Uhmk1	Cnr1
Gcnt4	Cln8	Wdr7	Stx12
Magi3	Lpar4	Arhgap26	Gpc6
Tmem210	Ccbe1	Dgkb	Runx1t1
Psg16	Kmt2a	Lpxn	Vps13b
Grin2b	44991	Zfp629	Fubp1
Tmprss11e	Clip4	Zranb1	Ghr
Pygo1	Ccdc82	Plaat3	Camk4
Gpm6b	Nek2	Ubtf	Actrt2
Klrk1	Manea	Slc12a6	Map2
Pfas	Repin1	Tmem127	Mei4
Grm5	Usp45	Sephs1	Tktl2
Stxbp5l	Mme	Rhot1	Trmt1l
Edrf1	Itpr2	Glod4	Strn3
Ppp1r2	Cnr1	Arid1a	Mzt1
Fcho2	Npy2r	Marchf1	Lpl
Vcpip1	P2ry1	Rhoh	Fndc3a
Ywhag	Serpini1	Klhl26	Appl1
Rhobtb3	Syngr1	Cyria	Wdr48
Gpatch8	Phlpp1	Pts	Fzd2
Fam185a	Itpr1	Icam4	Dnajc21
Hyal4	Mbnl2	Tmcc1	Wnt5a
Grip1	Gtf2b	Ppargc1b	Vmn1r56
Ago2	Tex101	Gpx4	Flt3
Tmem33	Txndc16	Gpbp1l1	Npy2r
Dusp22	Abcb7	Dpf1	Celf1
Pof1b	Kansl1	Rnf122	Ccbe1
Prkd3	D830031N03Rik	Plaat5	Phlpp1
Rgag1	Actrt2	Gm13420	Syt1
Rgs17	Inpp5f	Meaf6	Zfp930
Nf1	Fndc3a	Zfp236	Fam81a
Sfrp1	Tnfsf18	Elovl3	Pcdhb5
Tgfbr1	Srp54a	Sgsm2	Ttc14
Tcf12	Lrtm1	P2rx5	Etnppl
Skp2	Etnppl	Tmem74bos	Lipk
Nckap1	Ccnyl1	Ahnak2	Sybu
Unkl	Gpatch8	Gm12569	Mdga2
Mlh3	Kctd6	Gm8220	Slco1b2
Abcb7	Gm4951	Gm8229	Itpr1
Thrb	Rgs20	Cyth1	Kif26b
Prlr	Pdha1	Ccdc71	Hfe2
Ntng1	Neurod4	Cops7a	Kansl1
Bmp2k	Xiap	Kmt5b	U2af1
Jrkl	Uba3	Cc2d1a	Neurod4
F2rl3	Myt1l	Plekha1	Serpinf2
Ncf1	AI429214	Acvr1b	Serpini1
Ccr2	Eea1	Adam7	Fbxl17
Pcmtd1	Polr3k	Adora2b	Repin1
Rnf170	Prkd3	Ap1b1	Fam216b
Trim56	Fam185a	Apba2	Setd3
Heg1	Gm4788	Apc	Tnfsf18
Tmem182	Tmc1	Arf2	Pank3
Zfp871	Strn3	Slc7a1	Zfp280b
Rabgap1l	Naaladl2	Prdm1	Clip4
9230019H11Rik	Dgkb	Blk	Dcbld2
Ddi2	Hdac9	Bpgm	Ephx4
Npsr1	Chm	Bsn	Cyp4a14
Capza1	Rnf128	Calu	Tcaim
Gabrg3	Appl1	Chl1	Gm4788
Scn9a	Ano3	Chrm1	Mbd3l2
Slc34a2	1700016D06Rik	Col19a1	Nudt12
Lias	Sptssb	Dnmt3a	Sptssb
Glrb	Dcaf10	Dvl2	Tmem237
Dpp10	Lpl	Mapre1	Pcdhb4
Mpp7	Dnajc21	Eln	Ypel5
Rcsd1	Nyap2	Acsl1	Fkbp1a
Fbxl3	Ubl4a	Gabra2	Otop1
Erich5	Sybu	Gabrb3	Rad21
Cr2	Tktl2	Gata3	Rufy3
Tmx4	Ss18l2	Gli3	Sema3a
Eif2s3x	Scel	Gpam	Lemd3
4930453N24Rik	Cdk17	Gpx1	Gtf2b
Cenpl	Pcdh17	H2-T24	Fam168a
Cdon	Fam216b	Has2	Itpr2
Gm5819	Zfp930	Hoxa10	Dcaf10
Wasf2	Npsr1	Hoxd11	Pdha1
Macc1	Unkl	Hus1	Pex13
Gm13152	Nkain2	Ifit2	Kctd12b
Impg2	Srrm4	Itga2	Calb1
Abca6	Hsbp1	Kcna2	Etnk1
Il16	Lipk	Kcnc1	Mbd5
Ptgfr	Tnfaip8	Kif3c	Dnaic2
Ttbk2	Pet2	Lif	Zfp770
3830408C21Rik	Rwdd4a	Pias2	Ogfod1
Mctp2	Rad21	Mtf1	Tnfaip8
Rhpn2	Map3k2	Nfe2l1	Srrm4
Tpm4	Syt1	Nlk	Mtmr4
Gpr82	Fgf16	Dusp8	Exosc1
Chm	Fam168a	Pafah1b2	Lrtm1
Scamp1	Cnep1r1	Pip4k2a	Kmt2a
Cntnap5a	Zfp770	Pura	Cand1
Gbp8	Gm4724	Rab11b	Fam120a
Gm4181	Gm2026	Rad51ap1	Hsbp1
Rnf152	Zfp442	Rbbp4	Smarcal1
Hecw1	Gm14308	Rcn1	Cnep1r1
Prkar2b	Ing3	Scn7a	Uba3
Ano3	Etnk1	Sema3b	Fam149a
1700016D06Rik	Kcnn3	Mapk10	Dirc2
Gm3486	Tmem175	Shc3	Rab18
Usp9x	Ash2l	Siah1a	Zdhhc15
Spin4	Gm14325	St3gal4	Yme1l1
BC061237	Gm14434	Slc6a2	Ash2l
Nsun3	Ogfod1	Sms	5430427O19Rik
Iws1	Slc16a12	Sox3	Kctd6
Bace1	Ghr	Serpina1a	Ing3
Shisa9	Plin3	Spn	Satb2
Mmp24	Dcp1b	Strbp	Tmem175
Trim36	Pcdhb4	Spock1	Serbp1
Slc30a4	Spin4	Map3k7	Actr10
Manea	Map2	Tpi1	Rwdd4a
Gdap1	Bdh2	Traf2	Dnase2b
Tecpr2	Zfp459	Unc5c	Pycard
Kcna2	Dnaic2	Slc32a1	Kif3a
Nrep	Mob4	Zic3	Commd2
Frrs1l	Arih1	Abl2	Ppp2r5d
Atp1b4	Mapk8	Adcy9	Ctnnbl1
Ntn4	Rbm41	Neurog2	Gm2026
4921528I07Rik	Smarcal1	Bckdk	Fgf16
Kctd12	Taf4b	Bicd1	AI429214
Gm10375	Zfp708	Bcl2l11	Abhd13
Dnmt3a	Ccnd2	Bmpr1a	Rlim
Nfia	Mbd3l2	Chic1	Dgkb
Pcdh17	Yme1l1	C3ar1	Map3k2
Gpr156	Zfp317	Pdia4	Slc2a13
Tmem245	Hfe2	Cbfa2t2	Pacsin2
Otud4	Mbd5	Cd44	Usp45
Vwa5a	Stx12	Cdh4	Tmem33
Fbxo6	Prlr	Cdx1	Zfp871
Map3k13	Mdga2	Celsr1	Mob4
Arrb1	Chrm2	Clgn	Srp54a
Arf2	Sema3a	Cnp	Sft2d3
Oip5	Qk	Creb1	Rcan2
Ksr2	Arid1a	Crygs	Pla2g4d
Mtmr12	Frmd6	Ctsd	Lin54
Mme	Fbxl17	Dcx	Dcp1b
Trim5	Otop1	Dhfr	Olfr78
Mid2	Celf1	Dkk1	Pi15
Myh10	Impg2	Drp2	Crebl2
Gm3573	Ttc14	Edn1	Hdac9
1700001F09Rik	Agtpbp1	Emx1	Thap11
Gm3543	Zfp871	Epn2	Nxpe4
Gm10377	Rab18	Fga	Bag4
Gm3676	Olfr78	Fgf1	Mapk8
Mob1b	Gdap1	Fut4	Arid1a
Gm1564	Ppp2r5d	Gab2	Arih1
Hook1	Fkbp1a	Hal	Nr2c2
Gm14698	Nsd2	Hipk1	Syt14
Styx	Zfp92	Ifit3	Samd4
Zfp459	Cdk12	Ifnar1	St6galnac5
Dpy19l4	Mtmr4	Igf1	Sesn3
Btnl9	Grm5	Irs1	Psg16
Mbnl2	Lemd3	Maff	Pygo1
Slc7a6	45180	Mafg	Bmp2k
Fign	Kif26b	Mbp	Erich5
Plagl2	Adgrg2	Mid1	Eif2s3x
Sec23a	Tpm4	Nfia	Rhpn2
Gm10032	Myef2	Olfr56	Scamp1
Mki67	Frrs1l	Pde4d	Rnf152
Sass6	Mtmr12	Pdgfra	Iws1
Smim13	Nudt12	Phex	Trim36
Zfp518b	Kif3a	Prrx1	Tecpr2
Ccdc6	Fcho2	Ppara	Kcna2
Tmem183a	Crebl2	Prep	Kctd12
Chst11	Washc1	Ptp4a1	Dnmt3a
Cdc5l	Pi15	Ptpn1	Nfia
Muc15	Pex13	Ptpn11	Gpr156
Gm8279	Smim13	Rab20	Tmem245
Cpne3	Pank3	Rgs16	Map3k13
Dpp8	Kctd12b	Rlim	Arf2
Sspn		St8sia1	Mid2
Pvrl3		Six4	Dpy19l4
Usp29		Slc2a3	Fign
Rnf128		Sox13	Plagl2
Myt1l		Med22	Zfp518b
Gm12216		Tcf21	Ccdc6
Acnat2		Zrsr1	Tmem183a
Erbb3		Ube3a	Fam76b
Erbb4		Usf2	Cd44
Fam76b		Ikzf2	Slc2a3
Cd44		Amfr	Ikzf2
Lhfpl2		Cfdp1	Sox6
Mmp17		Ly6h	Slco5a1
Taf4b		Tenm3	Ppp6r3
Sdad1		Grk1	Chl1
Gzf1		Srp54a	Dcx
Gm10521		Tll2	Slc8a1
Prdx2		Grk6	Spock1
Spice1		Map3k2	1810013L24Rik
Txndc16		Eif2s3x	Dclk1
Mob4		St6galnac5	Gpr17
Peli3		Ar	Pdzd11
Slc2a3		Btn1a1	Fbxo32
Bdh2		Cd2	Insr
Spesp1		Dsc2	Hipk1
Rgs20		Epb41l1	Kras
Vps39		Epb42	Pura
St8sia4		Hoxd9	Sestd1
Mpzl3		Lhcgr	Ate1
Svip		Cxcl12	Tmem106b
Nek2		Syn2	Ubxn7
Pcdhb1		Mga	Mroh6
Zbtb20		Slamf1	Uvssa
Gm14322		Slc25a10	Parp11
Rel		Akr1c13	AI593442
Cdh19		Ip6k1	Mtus2
Tmem136		Ro60	Lonrf2
Nkain2		Tcf20	Plcxd2
Cd2bp2		Ndrg2	Rab9b
Olfr519		Tnfrsf19	Ubxn2a
Ikzf2		Zfp292	Zyg11b
Gm10116		Slc20a1	Kcnk18
Gm4951		Crim1	Ahcyl2
Kcnn3		Hpcal1	H2-T24
RSLCAN18		Prkn	Pde4d
Zfp708		Pgrmc1	Homer2
Deb1		Ube2k	Reep1
Sox6		Chst3	Ipo7
Gm2381		Rab33b	Lrig2
Ipp		Hif3a	Gabpb2
Gorab		Blcap	Zfp449
Gdpd1		Klrg1	Fzd5
Rap1b		Rab11a	Ghsr
T		Mre11a	Cadm2
Slco5a1		Sfn	Zeb2
Cdh12		Crlf3	Phex
Ank2		Tyk2	Kcng3
Ppp6r3		Syt11	Gpr165
Zfp367		Plagl2	Tns1
Mtr		Nfat5	Tardbp
Pou2af1		Camkk1	Fnip2
Msh2		Omg	Ptchd4
Chl1		Dgke	Abl2
Brcc3		Fscn3	Elac1
Gm9938		Il17rb	Tollip
Zfp2		Metap2	Stox2
Lpar4		Clptm1	Ipmk
P2ry1		Ptpn9	Strbp
Srp54a		Adar	Pde1c
Meis1		Actl6a	Vipr1
Fras1		Ube2g2	Tfcp2l1
Dcx		Cbln3	Lrrc39
Crb1		Stx5a	Rgs8
Nek10		Arih1	Rsad1
Cyb561		Hacl1	Zfp704
Ube2l3		Srf	Map4
Nrip1		Tmem183a	Bbx
Klb		Zc3h8	Gata3
Oprk1		Tyms	Cbln3
Mrpl47		Jmy	Rsbn1
Ago3		Hacd3	Gm12185
Slc8a1		Sh3kbp1	Frem1
Polr3k		Ahcyl2	Arrdc3
Trmt11		Rnf8	Dsc2
D10Bwg1379e		Dexi	Has2
Unc5d		Fzd3	Pbx1
Smc5		Thap11	Pias2
Cd33		Scn5a	Mapk10
Pgap1		Fign	Ptp4a1
Tenm1		Mllt1	Six4
Irgm1		Gprc5b	Prrx1
Zfp317		Tsc1	Zdhhc24
Park2		Rcan3	Klhl9
Bend4		Pmepa1	Akna
Cdk12		Asph	Btn1a1
Nyap2		Cdc25b	Tmcc3
Rsbn1l		Eif4e2	Zfp292
Ammecr1		Agtpbp1	Enpp6
Bdp1		Ankra2	Ankrd50
Olfr1029		Hacd2	Uhmk1
Elavl2		Ehhadh	Ube3a
Spock1		Tfcp2l1	Gpatch2
1810013L24Rik		Mob4	Hmbox1
Otud6b		Mrps7	Wipf2
Dclk1		Tmem167	Mvb12b
Stx3		Taf13	Jmjd6
Dcp2		Atp6v1c1	Ndfip2
Gpr17		Thap2	Ythdf2
Cln8		Tmem170	Slc24a2
Pet2		Carhsp1	Ttc39b
Tmc1		Aagab	Asap1
Mkln1		Dusp26	Sms
Serpinb1c		Trappc13	Dusp8
Il5ra		D16Ertd472e	Mapre1
Esp15		Bfar	Eif5
Tlr8		Efhd2	Kcnk10
Rnf125		Ramac	Elovl7
Snx24		Cmtm6	8030462N17Rik
Tor1aip2		Eri1	Taf7
Inpp5f		Bag4	Kcnj14
Pctp		Fundc2	Hjurp
Sft2d3		4921536K21Rik	Tcf20
Sec61b		Mmd	D16Ertd472e
Pggt1b		Cpeb4	Plekha1
Heatr5b		Necap1	Sertad4
Gpm6a		Slc25a37	Rab3c
Pla2g4c		Fbxo32	Cacna1c
Cnr1		Saraf	Traf2
Stx12		Retreg3	Zfp236
Serpinb1a		Chid1	Fbxo3
Dao		Mid1ip1	Vezt
Dram1		Ino80	St3gal1
Pdzd11		Aph1c	Abhd17c
Gpc6		Abhd13	Naa15
Fbxo32		Zg16	Proser1
Insr		Ccser2	Ptpn1
Hipk1		Vkorc1l1	Taco1
P2ry4		Ddx51	Fbxo41
Kras		Ttc39b	Bicd1
POU2F1		Lrrc39	Efhd2
Pura		Mllt3	Msx3
Runx1t1		Taco1	Ddx19b
Rmi1		Bag5	Thap2
Olfm3		Rprd1b	Gcnt1
Aqp4		Atp6ap2	Naa50
Vps13b		Bbx	Atf2
Rinl		Zdhhc24	Kif3c
B3galnt1		Ankrd33b	Gprc5b
Xcr1		Sik3	Zfp26
Pcdhb18		Prpf3	Grsf1
Fut9		Psd3	Jmy
Ptprq		Selenoi	Tbx20
Fubp1		Zbtb46	Tmcc1
Nudt21		Uvssa	Xpo7
Gbp11		Tns1	Tmem167
C77370		Rhpn2	2410004P03Rik
Fam175b		Tmem106b	Tyms
Rcan2		Paqr7	Mob3b
Plekhs1		Cyb5r1	C2cd4c
Vbp1		Naa50	Vapb
Slc16a1		Pygo1	Brdt
Ghr		Msantd3	Phf8
Camk4		Kcnmb2	Tfap2a
Rasef		Dzip1l	Mmd
Pdk4		Zfp493	Lrrc59
Actrt2		Ptchd4	E030018B13Rik
Map2		Cep97	Epc2
Rdx		Iqce	Clcn3
Mei4		Rnf145	Inpp4b
Sestd1		Slc6a19	Gpr45
1700052N19Rik		Meak7	Mre11a
Mycs		4931428F04Rik	Ssr1
Tmem163		Eaf1	Slamf1
Gm14418		Cmip	Eri1
Inpp1		Tmem33	Rcn1
Gm11595		Ppp6r3	Ptpn9
Gm5868		Elovl7	Ube2k
Tktl2		Lratd1	Rhbdl3
Trmt1l		Trim14	Fabp12
Pex5		Fam243	Rab11b
Strn3		Fabp12	Rprd1b
Zfp738		Nat8f4	Siah1a
Galnt13		Gpr165	Zfp30
Atp8b1		Rflnb	Slc25a37
Ino80d		Trdn	Rhoh
St8sia6		Rnft1	Slc12a6
Scn2a1		Rnf225	Bckdk
Pigl		Gabpb2	Lrp8
Zcchc16		Kcnk10	Gramd2
Prdm15		Ptprb	Snrnp70
Ddx6		Asb8	Chid1
Epb4.1		Zfp449	Metap2
Mzt1		Tspyl4	Fkbp15
Wnt9b		Crispld2	Aagab
Fam133b		Nus1	Rbbp4
Wnt3		Gpr146	Dnase1l3
Ankrd13c		Sesn3	Clstn2
Ddr2		Tex11	Pigk
Lpl		Jmjd6	Elmo1
Zfp879		Eif4h	Padi2
Alg10b		Tmem121b	Myo6
Ssh2		Fkbp6	Rnf122
Ate1		Peli2	Pycr2
Kctd9		Zfp91	Bag5
Psmb11		Lrp8	Cck
Kdm7a		Naa15	Epb41
Fndc3a		Gpr45	Vcan
Cenpc1		Gpnmb	Qk
Pou3f3		Mrpl43	Agtpbp1
Slc24a4		Pag1
Appl1		Ddx50
Zfp281		Pi15
Pla2g4d		Elac1
Shc4		Rad51c
Tmem106b		Brdt
Cd47		Pip4k2c
Atm		Elmo1
Wdr48		Rdh1
Galr1		Bsnd
Napb		Ube2n
Fzd2		Fbxo41
Scrib		Plekha8
D130043K22Rik		Mpzl1
Tmx3		Tardbp
4930524B15Rik		Rab11fip5
Nmt2		Amigo1
Dnajc21		Mtus1
Mmab		Tceanc
Ston1		Daam2
Acvr1c		Il4ra
Dct		Rsad1
Zfp558		Tex24
Pik3c2a		Maml2
Kctd16		Zfyve28
Wnt5a		Pla2g4d
Wrnip1		Fbxo10
A630007B06Rik		Gm128
Spcs3		Pik3r1
Vmn1r56		Gpr17
Brms1l		Sox6
Fam150a		Pde1c
Flt3		Kcnj6
Ccdc38		Nova2
Homer1		Lonrf2
Npy2r		5730507C01Rik
Tbx5		Slc22a23
Uts2b		Znfx1
4930430A15Rik		Nlrc5
Tia1		Agap2
Cdc73		Spryd3
Tdrkh		Fhdc1
Celf1		Ttc38
Lin54		Lrrc30
Mef2c		Dcp1b
Ccbe1		Fubp3
Phlpp1		Slc2a13
Hsf3		Kcnk9
Olfm4		Tdpoz8
Ubxn7		Tlcd5
Dcp1b		Tmem92
Hgf		Zfp748
Mroh6		Fam117b
Syt1		Baiap2
Dzank1		Ric3
Olfr78		Ldb3
Zfp930		Sel1l
Siglec15		Tom1l2
Fam115c		Dok6
Tlr13		AI429214
Uvssa		Slc22a15
Cdh6		Kcnj10
Vash1		Myo6
Sfmbt2		Edem3
Naf1		Arrdc3
Hykk		Fzd5
Aff1		Smad7
Fam81a		Akna
Gpr63		Ccnjl
Spred1		Gm12185
Arl5b		Cbx5
Parp11		Vamp1
Plag1		Xpot
Atad2		Tecpr2
Zfp85		Grik3
Efr3a		Zfp518b
Ereg		Lonrf1
Pard6b		Slc4a11
Pou4f2		Chsy1
AI593442		Pacs2
Edaradd		Dpy19l4
Pcdhb5		D5Ertd579e
Ptplad2		Fbxo43
Mtus2		Fat1
Chmp4c		Agl
Lonrf2		Chd2
Slc39a7		Cenpf
Suz12		Amotl1
Tbx21		1810013L24Rik
Dhx9		Adamts3
Aen		Camta1
Ttc14		Akap17b
Fam135a		Ankrd63
Psip1		Efr3b
Plcxd2		Mcc
Slc39a14		Grsf1
Pi15		Srp54c
Rab9b		Mkrn2os
Pde11a		Cyp4f17
Snap23		Zfp703
Zc3h12b		Synpo
Bicc1		Nav2
Gpr150		Ccdc6
Podxl		Phf8
Fcho1		Vps26a
Hfe		Rnf13
Ptprt		Brd3
Glcci1		Stox2
Btbd11		Zmym4
Ubxn2a		Cdc14b
Trps1		Epb41
Etnppl		Plcxd2
Lipk		Rbm43
Srsf10		Ttll3
Zyg11b		Tent5c
Hist1h1a		Pianp
Wdr44		Pigv
Tmprss11b		Sh3rf2
Fhl5		Tigit
Sybu		Sidt1
Arhgap15		Pacsin2
Sufu		Csnk1g2
Taldo1		Fam168b
Mdga2		Cyp2w1
3110070M22Rik		Rnf152
Kcnk18		Tmem196
Vmn2r41		Gpr15
Cpeb2		Shisal1
Son		Rnf20
Wdfy2		Inka2
Ccdc147		Dppa1
Arhgef38		Samd4
Slc2a12		Plxdc1
Slco1b2		Tmem273
Ahcyl2		Cracd
H2-T24		Tbc1d24
Pde4d		Homer2
Lrch1		Erlin1
Mpp3		Ablim3
Sfxn1		Snrk
Ranbp2		Zfp512b
Zfp839		Ccdc157
Epsti1		Trappc9
Tmem181a		Dcaf17
Rbpj		Zfp882
Itpr1		Olfr78
H2-Q10		C2cd4c
Homer2		Trim36
Cask		Trim66
Slc7a2		Gramd1c
Reep1		Ubr2
Ipo7		Zfp516
Amd1		Pfkfb3
Oas3		Sertad4
Htr5a		Frmd4a
F2rl1		Naa10
Kif26b		Zmym3
Hnf4g		Ddx19b
Phldb2		Lins1
Spryd7		Commd7
Lrig2		Srsf7
Serpina5		Frem1
Crot		Tmppe
Ivns1abp		2410004P03Rik
Dixdc1		Ptrhd1
Hook3		Map4
Twsg1		Ccdc85b
Gabpb2		Aftph
Hfe2		St6gal1
Ttl		Gm5108
Crebl2		E030018B13Rik
Gucy2c		Gm10408
Ppp3r1		Hdac9
Kansl1		Trim2
Plagl1		Epc1
Olfr212		Camsap1
Klhdc10		Ism1
U2af1		Rad51d
Zfp449		Mroh6
Neurod4		Cacnb4
Strn		Fez2
Eogt		Stx2
Trpm6		Zeb2
Serpinf2		Tgfb1i1
Smarca1		Mpv17l
Gfpt1		Usp45
Tmem80		Foxj3
Rab2b		Sytl4
Asap2		Mgat4a
BC094916		Kif1b
Stoml3		Cds2
Hdac9		Pbx1
Cep85l		Inpp4b
Csta1		Inafm2
BC030867		Fst
Cyp4x1		Serpina10
Lphn1		Ubr3
Hs6st3		Vezt
Ctnna3		Gpr61
Wisp1		Ttyh3
Pdp2		Gm10037
Irgm2		Synpo2l
Fzd5		Mapk8
Mecp2		Psg16
Ghsr		Neu4
Zfp964		Ccdc126
Lrrc61		Mapkapk3
Serpini1		Igsf9b
Fam134b		Creb5
Ptchd1		A930033H14Rik
Gm9875		Rgl1
Trafd1		Parp11
Lonrf3		Nrd1
N4bp2		Scamp1
Dmxl1		Acot3
Fbxl17		Zfp871
Repin1		Hid1
Mr1		Slamf7
Cadm2		2900026A02Rik
Mkl2		Ndufb8
Commd6		Tollip
Cryz		Msx3
1110002E22Rik		Fus
Sertad2		Fbxo3
Fam216b		Tlcd4
1700018B24Rik		Tmem268
Yipf6		Pdzd11
Acpp		Rsbn1
Zeb2		Fam118a
Vmn2r42		Slc46a3
Dtna		Mettl4
Xrn1		Klf8
Rassf8		Bmp2k
Impact		Slc17a6
Thap11		Zcchc14
Chml		Cntnap4
Xpr1		Sertad3
Rimklb		Zfp704
Glra3		Asb6
2610008E11Rik		Tspan1
Mgrn1		Pycr2
Rufy2		Abhd17c
Cmklr1		Cab39
Phex		Lrrc59
Nkx3-1		N4bp2l1
Setd3		Mlxip
Vmn2r40		Pnpo
Slc9a2		Dnajc9
Kcng3		Desi1
Dennd5b		Ciapin1
Slc16a7		Bnipl
Phkg1		Kif2c
Cebpzos		Dgkg
Gabrb2		Ash1l
Tsn		Rhbdl3
Sepsecs		Pth2r
Ttll10		Dph1
Kpna4		Trib1
Cnr2		Mtss1
Fam49a		Rcor3
Whsc1		Prelid3a
Fam46c		Cnot6l
Trim12c		Acsf3
Catsper2		Appl2
Nxpe4		Ythdf2
Sprr2a2		Ubxn2a
Sprr2a1		Nipal2
Draxin		P2rx3
Ccdc112		Ldlrap1
Gpr165		D230025D16Rik
Tns1		Kcnip2
Prrc2b		Lin28a
Nipbl		Cables2
Mrpl19		Fam91a1
Fam199x		Kcnj14
Rfx5		Fam83f
Rrp7a		Hip1
Lmbrd2		Gabrp
Etv3		Abhd17b
Tnfaip1		Tor4a
Slc7a11		Vopp1
R3hcc1l		Olfr536
Clec4g		Olfr1033
Rev1		Rdh19
Tardbp		Rxylt1
Atp11a		Kif1c
Fbxo45		Plekho2
Dhrs13		Tfap2d
Upf2		Gpr156
Usp1		Csrnp2
4632428N05Rik		Rhobtb2
Nwd1		Bcl2l13
Elmo2		Plekhg3
Tnfsf18		Rps15a
Cpt1a		Cpne9
Rag2		Cntf
Slfn4		Zdhhc8
Lancl3		Lcorl
Agps		Nup133
Pex5l		Smim7
Pcnx		Limd2
Tet1		Rap2c
Heyl		Fastkd2
Dnhd1		Slc24a2
Clic4		Fbxo42
Pank3		Zdhhc17
Fnip2		Tns4
Agpat9		Rbm27
Micu3		Epc2
Chd9		Megf9
Zfp280b		Lin54
Chrm5		Shisa7
Wbscr17		Garre1
Clca6		Slco5a1
Clip4		Pakap
Phactr2		Klhl9
Cybb		Mfsd7a
Six6		Nxpe4
Mfsd1		Tmem266
Kcnh5		Klhl31
Zfp609		Alkbh5
BC048403		Vcan
Cmtm4		Ddr1
Slc12a7		Arhgap28
Mars2		Gtf3c4
2510002D24Rik		Eif5
Dcbld2		Haus6
Slc26a3		Lrit2
Atp13a3		Erich5
Adipor2		Klhdc7a
Slc16a14		Rpgrip1l
Gm10302		Nav1
Vmn2r30		Iws1
Ces1h		Gcnt1
Kank4		Dusp18
Ptchd4		Fam83a
Ephx4		Clcn3
Pak1ip1		C2cd2
Cyp4a14		Trib3
Abl2		Tmem177
Klhl24		Eif2b3
Trappc11		Mvb12b
Mtmr7		Tmem65
Ikzf5		Faxc
Slc30a7		Sowahb
Ntrk3		Phactr4
Pi4k2b		Gpr68
Olfr354		Intu
Creb3l2		Ppm1k
Ankrd33		Dcaf12l2
Dsg1a		Ap4e1
Fancl		Adamts2
Zfp942		Taf7
Tcaim		Fam76b
Ccdc88a		Dusp4
Gtpbp2		Hif1an
Glg1		Nt5dc1
Stxbp5		Rab9b
Kcnd3		Tacc1
Elac1		Tcp11l1
2700060E02Rik		Pptc7
Lamp5		Dab1
Serpinb9g		Enpp6
Tspyl5		Pak2
Gm4788		Ghsr
1700019D03Rik		Slc41a2
Rp2h		Ubxn7
Tollip		Isg20l2
Adap2		Crebl2
Zfp606		Kctd12
Bri3bp		Lsm14b
Ube2z		R3hdm4
Pafah1b1		Mob3b
Ankrd12		Teddm2
Spats2		Il22ra1
Akap6		Cox10
Mbd3l2		Flrt3
Mettl16		Snapc1
Ocstamp		Wipi2
St6galnac3		Reep1
Elovl2		Ints7
Cald1		8030462N17Rik
Pds5b		Prrg4
Lrrc20		Rxfp3
Rad9b		Agbl2
Bmp5		Tmem72
Lmbr1		Sirt5
Ccdc115		Prmt6
Vmn2r43		Reep4
Stox2		Gtf2h3
Gpr137c		Pik3r3
Il1f5		Itpkc
F2r		Plekhm1
Cdk6		Zfp729a
Cmah		Lexm
Ipmk		Xkrx
Speer4b		Tbx20
6430548M08Rik		Wipf2
Usb1		Ccnq
Sbk1		Arl16
Mrps5		Setx
Pyhin1		Exoc8
Nudt12		Rbm11
Strbp		Inf2
Ciao1		Gxylt2
Taf9		Hjurp
Oprd1		Col8a2
Zfp799		Mettl7a2
Ier5l		Lrrc47
Dsg1c		Xkr8
Asxl2		Sall4
Cep135		Mettl21e
Sptssb		Cercam
Zscan26		Rasal2
Ankrd22		Syt14
Ppm1d		Cacnb2
Prom1		Cacna1b
Lrrc19		Sh3glb2
Col25a1		Entr1
Pde1c		Fmn1
Prpf4b		Ralgapa2
Gm5475		Alkbh3
Btn2a2		Kcnq2
Dmpk		Slc44a5
Brwd1		Dclk2
Amd2		Dmtf1
Gm10704		Orai2
Invs		Vgf
Sprr2k		Nr2c2
Adra1a		Srgap3
Vipr1		Marchf8
Rc3h1		Kras
Tmem237		Emsy
Uba6		Trim6
Pcdhb4		Grtp1
Ripply3		Unc13a
Zzz3		Ube4a
AI747448		Ift46
Bcl10		Clstn2
Gm13011		Filip1
Zfp551		Rbpms2
Gm11397		Kiss1r
Serpinb9f		Camk2b
Ptprz1		Tfap2a
Tfcp2l1		Klhl3
Ly6i		Xkr6
Fam160a2		Erc2
Samhd1		Fignl2
Tal2		Map3k13
C1qtnf6		Grik1
Ptcd3		Slc8a1
Nhs		Kcng3
Gm9887		Dipk1c
Cers6		Slc66a2
Ypel2		Myrf
Trim67		Syt7
Lypd1		Rgs8
Sugp2		Def8
Zfp612		Ezh1
Jph1		Zzef1
Dcun1d2		Ankrd50
Lima1		Fkbp15
Slc9a7		Nsun7
Thnsl1		Bahcc1
Ogfrl1		Pak4
Slmap		Sntg1
Grm3		Cck
Sbk3		Zfp523
Nos1ap		Fnip2
St6gal2		Lrriq3
Clvs1		C2cd5
Iyd		Tacc2
AW554918		Arnt2
Kcna1		Sergef
Nsl1		Lysmd4
Ccdc148		Tcf7
Cngb1		Atxn3
Syt4		Hmbox1
Slc35e2		Asap1
Gfod1		Apex2
Ankrd44		Snapc3
Chp2		Usp12
Lrrc39		Rnft2
Aebp2		Iqsec1
Alox15		Mpp6
Abcc9		Snrnp70
Egfr		Il21r
Gm7489		Atf2
Rgs8		Fezf2
Zfhx4		LOC118568150
Pja2		Pip5k1a
Ypel5		Pigk
Rcor1		Tmem245
Onecut2		Gm7697
Smim15
She
Ccdc15
Tarsl2
Msn
Esp31
Cetn1
Rab3ip
Rsad1
Vmn2r45
Nt5c1a
Fkbp1a
Fam46a
Gmfb
Zfp709
Rreb1
Pirt
Tmed5
Zfp704
Foxo4
Rfx3
Map3k9
Ints3
Caprin2
Rora
Map4
Entpd5
Nktr
Osbpl1a
Bbx
Ppfibp1
Kcnj1
Map7
Twf1
Elf4
Zfml
Gm6377
Rasgrf2
Gria2
Tmem125
Ssr3
Wrb
Jak1
Ept1
Adamts12
4932438A13Rik
Pus7l
Rps6ka5
4932411N23Rik
Ormdl1
Sh3rf3
Gata3
Ppp1r26
Serpinb9e
Uhrf1bp1l
Pcdhb19
Pex12
Crym
Ubn2
Lpgat1
Zfp457
Marcks
Hdx
Cpne8
Pgap2
Xlr4a
Edil3
Hey1
Gna12
Ptafr
Tmem27
Gopc
Rasgef1b
Mastl
Oprm1
Prickle1
Sim1
Slu7
Npbwr1
Ptprg
Slc7a12
Il23r
Pum2
Nptn
Mat2a
4932415D10Rik
Prr24
Arhgap5
Nipal1
Extl3
Cbln3
Hpse2
Xlr4b
Rsbn1
Otop1
Acad12
Foxi3
Srd5a2
Odf3l1
Plxna4
Stk38l
4930539E08Rik
Gm12185
Mmp15
Mtap7d3
Gpr116
Med12l
Chrna7
Kat2b
Caps2
2510039O18Rik
Ahcy
Foxp1
2610044O15Rik8
Gm10471
Tceal1
Necap2
Rnd3
Spib
Kcnj3
Entpd4
Stam
Prrc2c
Esrrb
Eps15
Gm4737
Ccdc130
Amer3
Cngb3
Ulk2
Usp40
4931406P16Rik
Stim2
Fam173b
Zfp945
Olfr60
Ttc39c
Usp31
Neu3
Itgb8
Tmco5b
Rybp
Tmem150b
Gm21292
Olfr1034
Vmn2r34
Pphln1
Marcksl1
Cnot6
Ikbkb
Slc35a3
Bmpr2
Pcdhb20
E230019M04Rik
Map6d1
Nrarp
Rad21
Ttll4
Nek4
Gm8773
Snupn
Hist1h3f
Inip
Zfp663
Frem1
Bag4
Mcl1
1810041L15Rik
Zfp655
Vmn2r37
Cdc25a
Arrdc3
Dsc2
Crk
Has2
BC007180
Srek1
Wtap
Pbx1
Gpr35
Pdc
Apba1
Usp6nl
Pcdhb3
Pias2
Snn
Rufy3
Rnf11
Sema3a
Tmem2
Pcdhb17
Slc35a5
Pdk1
Fgd6
Doc2b
Oas1h
Rasl10b
Vav3
Klhl32
Ap3m2
Itpripl2
Eml1
Mapk10
Xlr4c
Rsc1a1
Scd4
Bmp3
Ly6a
Aldh6a1
B4galt6
Mocs1
Ptp4a1
Cep57l1
Klhl20
Six4
Ifna12
Prrx1
Astn1
Ly6f
Mphosph9
Arl14ep
Lemd3
Anp32e
Zdhhc24
Klhl9
Sgcd
Taf5l
Brip1
Gtf2b
4932411E22Rik
Zbtb9
Baat
Ntsr2
Pms2
1600012H06Rik
Casd1
Wnt2
Hoxd13
Sos1
Zfp128
Nfya
Ube3b
6330403A02Rik
Oraov1
Dkk2
Eif5b
Fgf10
2210418O10Rik
Gm14296
Lamc2
Strap
Bzw1
Slc11a2
Snx29
Dnajc18
Setd7
Cept1
4930579G24Rik
F9
Fam168a
Plxdc2
Itpr2
Tnik
Cav2
Ptpn2
1110002L01Rik
Sgk2
Scarb2
Clvs2
Fam19a3
Bdkrb2
Fads6
Wdr20
Thsd4
Dcaf10
Akna
Zfp831
Lrat
Zranb3
Flrt2
Ubn1
Ppp1r3a
Taf1
Zfp273
Ak4
Morf4l1
Btn1a1
Ganc
Zufsp
Tmcc3
Fam187b
Nek9
Pcdh11x
Socs5
Senp1
Dyrk1b
Jade2
Zfp872
Phf12
Zfp292
A730061H03Rik
Man1b1
Ttll7
Gspt2
S100a7a
Rsrc2
Tnc
Fgfr1op2
Enpp6
Agtrap
Epb4.2
Pir
9230104L09Rik
Xirp2
Cldn1
Pdha1
Ankrd50
Arl8b
Htr7
Btg1
Hist2h2bb
Ctr9
Hmga2
Ankfy1
Pex13
Dnajc27
Esco1
Wdr92
Ncan
Lgi1
Rad54b
Ttf1
Gm14443
Tbx22
Akap5
Atp2b3
Taok1
Ppp1r7
Uhmk1
Ube3a
Zfp827
Nov
Upp2
Kctd12b
Ccdc25
Calb1
Inhba
Maea
Themis
Hmgcr
AI464131
Gpatch2
Nup210
2023-03-06
Megf6
Btg4
Catsperb
Yipf1
Fbxl7
Zbtb7c
Nwd2
Cep19
Gbp6
Reps2
Frem2
Nhlrc1
Hmbox1
Zfp182
Zfp398
Npr3
Trim21
Stc1
Sorl1
A330021E22Rik
Tmem63c
Sec22c
2810021J22Rik
Plet1
Rnf149
Zfp607
Cd79a
Cflar
Kpna1
Robo2
Otud7b
Wipf2
Ddx52
Gm4944
Slc7a6os
Runx2
Mvb12b
Gm156
Slitrk5
Etnk1
Eya4
Pdk2
Mycbp2
Nudt10
B230219D22Rik
Eed
Foxo3
Slc35a1
Cd2ap
Rab27b
Cnnm4
Mas1
Med14
Kcnj16
Snrnp200
Lgmn
D330045A20Rik
Dnah8
Hhla1
Akr1c20
Rspo4
C1qtnf7
Rgmb
Trim44
Man2a1
Tmed8
Cpne5
Kl
Prex2
Gm14444
Jazf1
Ttc33
Card6
Sh2d7
Slc26a2
Ikzf3
Ints12
Trim32
Pla2g7
Ppp1r18
Spic
Nkx2-2
Ascc3
Tmem178b
Ttll6
Kidins220
Fam219b
Pnpla8
Yae1d1
Uprt
C1galt1
Galntl6
Glrx3
Bbox1
Kcnq1
Slc25a32
Serpina7
Jmjd6
Akap10
Duox1
Tmem179
Mbd5
Clk4
Pilrb2
Zfp488
Map9
Ecm2
Runx3
Manf
Samd5
Fbxo16
Snx16
Prss16
Armc8
Mbtps2
Zfp719
Lysmd2
Abi1
Nr1h5
Xk
Acap2
Lrrc18
Fer
Casc5
AW549877
Ndfip2
Zc4h2
Ythdf2
1700123O20Rik
Sp4
Iqub
Ptgs1
Dnaic2
Ctdsp2
Ankrd1
Lrp12
Synj2bp
Tmem38b
Zfp770
Rbm46
Zfp3
Ccsap
Slc35f5
Chordc1
Foxi1
Gm12830
Apol11b
Dsg1b
Dennd2c
Zc2hc1a
Slc24a2
Grpr
Fam222b
Sv2c
Dusp23
Ogfod1
Wee2
Hist1h3h
Eif2b5
B3gat2
Olfr920
Hsd17b7
Gpr141
Rab17
Prkab2
Spaca6
Ttc39b
Cnksr2
Ccin
Rif1
Setmar
Cep350
Heatr6
Fam136b-ps
Rbm25
Zfyve16
Prg4
Sptlc1
Mrgprb2
Ubtfl1
Sulf1
Pten
Asap1
Ncor1
Tnfaip8
Nufip2
Slc36a4
Sms
Ern1
Csnk1a1
Gdf7
Rassf2
Casc4
Srrm4
Zfp81
Dusp8
Myo7a
Aspa
Tes
Siae
Fam71f2
Fem1c
Nfam1
Myocd
Sgsm1
Irf2bp2
Kdm5b
Il22ra2
Dhrs7b
Tmem207
Ltn1
Nlgn1
Cnih1
Cstf2t
Ifnlr1
Eef2k
Mospd2
Abi2
Rassf6
Sertm1
Cadm1
Mapre1
Scaf11
Tmem45a
Mfsd2a
2023-03-11
Aox2
Arl14epl
Efna5
Gm14440
Gm14403
Igf2
Glul
Diap2
Cyp3a11
Shisa5
Fam102b
Agfg1
Gm10220
Eif5
Kcnk10
Rorb
Elovl7
8030462N17Rik
1700023E05Rik
Setdb2
E2f2
Trim33
Pogz
Dnah17
Dennd6a
Selt
Elmsan1
Tlr9
Ccl20
Olfr482
Taf7
Zfp706
Polr1e
Slc13a5
Cep120
Kcnj14
Zfp84
Ncapg2
Ano5
Fpgt
Fsbp
Rnf14
Hjurp
Tcf20
Dlgap2
Rasa2
Cxcl15
Mmp2
Neurl1b
Tldc1
Aldh3b1
Mtmr4
Gm10369
Mbnl3
D16Ertd472e
Slc38a4
Zfp322a
Lbr
Smarcc2
Bhlhe22
Plekha1
Rab39
Tbc1d16
Ammecr1l
Habp4
Gucd1
Nip7
Med13
Mtm1
Hist1h2ah
Ccdc85a
Tnfrsf13c
Sertad4
Tmem109
Nxt2
Serf1
Hmgb1
Socs4
Ctnnd1
H2-M10.2
Cxcl9
Zfp944
Gid8
Zic1
Gm28048
Sema6d
Sec61g
Rab3c
Zfp641
Guf1
Rffl
C230062I16Rik
Pik3cb
Brca2
Zfyve19
Rpl5
Trim25
Cyp51
Ednra
Mmrn2
Chn2
Ptdss2
Zfp664
Kdm2a
Rfwd2
Slc25a42
A830010M20Rik
Slc22a26
Mettl10
Klk7
Smcp
Clec14a
Zbtb21
Zfp39
Cacna1c
Exosc1
Gfm2
BC053393
Vwa9
Traf2
Pcsk2
Fam135b
4930578I06Rik
Rab23
Arfip2
Cylc1
Ahr
Ndrg1
Lrtm1
1700048O20Rik
Fam63b
AU022252
Dhrs9
9030624G23Rik
Grin2d
Nipsnap3a
Msi2
Capn8
Col12a1
Slc25a36
Gm21743
Tmem178
Irak4
Il12b
Luc7l2
D1Ertd622e
Fam171b
Zc3h7b
Zfp236
Wdr89
Fbxo3
Tdh
Vezt
Znrf2
Letm1
4833424O15Rik
Zc3hav1l
Ercc3
Lax1
Ppp1r1c
Slc40a1
Syt9
Kmt2a
Tigd2
Cep41
Gm11444
Psmg2
Zfp74
Mgat4c
Rdh11
Ipo9
Lrrc58
Wdfy1
St3gal1
Tmem59l
Grb14
Abhd17c
Arid3a
Mapk8
Cpox
Glis2
Stag3
Dyrk2
Mipol1
Atp1b1
Cand1
Agtr2
1810009A15Rik
l7Rn6
Naa15
Zmym5
Gm6614
Proser1
Cacna2d1
Nup35
Syn3
Gm15800
Olfr443-ps1
Ankub1
Dclre1a
Slc6a14
Myo3b
Tbl2
Rnf115
Mex3b
Rassf9
Fyco1
Ptpn1
Lamp2
Rgs5
AU019823
Mecom
Hnf4a
Il7r
Gm4952
Zmat3
Lrrc8b
G2e3
Taco1
Irs4
Mamld1
Amer2
Pik3r6
Fbxo48
Cbwd1
Sec14l3
Foxn3
Fam120a
Mon1b
Kcnf1
Spry4
Dcun1d3
4930516K23Rik
Dhrs4
Hsf2
1700028P14Rik
Adamts6
Hsbp1
Tab1
Fbxo41
Ppp1r12b
Enah
Hipk2
Sh2d1b2
Sf3b1
Slc17a4
Rnls
Pola1
Zfp781
9330159F19Rik
Synpo2
Rchy1
H2-Q1
Pdzd9
Gnat3
Kcnmb4
Cyp2j5
Pdyn
Zcchc11
Gpr126
Antxr2
Lrrc66
Fbxo39
Gm9881
Prr16
Tbc1d30
Slc6a20b
Bicd1
Asun
Pradc1
Ube2i
Hrasls
Efhd2
Espl1
Ccnt1
Ikbkg
Asb10
F930015N05Rik
Zfp933
Fcrls
S100b
Crispld1
Snx13
Gm6086
9230110F15Rik
Eltd1
Mtf2
Mphosph6
Loxl4
Zfp668
Hace1
Gm7293
Ndrg3
Kdm5d
1700025G04Rik
Tctn3
Ston2
Gm15097
Pdgfb
Fcgr4
Mad2l1
Zcchc24
Slc2a10
Hdgfrp3
Col4a4
Acot13
Cenpn
Fam101b
Klf11
Ndufa10
Rprd1a
Cep170
Gstm7
Far1
Cpeb3
Nras
Matn3
Elf1
Slc15a4
Chpt1
B3gnt2
Klra10
Rasgrp1
Abca1
Smarcal1
Ipo5
Sdha
Pdik1l
Rmdn1
N4bp2l2
Ccdc14
Thoc1
Cnep1r1
Srp54b
Arid1a
Evi5l
Kif3b
Uba3
Tmem229a
Tmem173
Tpmt
Fbxl18
Dph2
Gm3055
Stk4
Mrm1
Msx3
Perm1
4930538K18Rik
Acox1
Aff3
Rps6ka6
Gdpgp1
Dusp12
Pnisr
Sec22a
Atg4c
Klhl28
Ppp1r1a
Barhl2
Itga8
Fam149a
Rasgrp3
Ddx19b
Mbd4
5430435G22Rik
Bhlhe23
Mboat2
Sdhd
Mertk
Raph1
Simc1
Aste1
Sike1
Gm10439
Thap2
Trim71
Krtap6-5
Trim24
Fxr1
Eif4g2
2023-03-07
Luzp4
Gcnt1
Ppat
Tsen2
Gpbp1
Gm15114
Gm15080
Ott
Gm15093
Gm15085
Suco
Zfp324
Naa50
Lamc3
Atf2
Kif3c
Hells
Panx1
Xpo6
Zfp445
Tbck
Gm15107
Gm15128
Dirc2
Atr
Rbm28
Herpud2
D2Wsu81e
Fam131a
Gprc5b
Kcnb1
Rhbdd2
Acss1
Bcl7a
Zfp26
Gucy1b3
Rtp1
Ccnt2
Ifltd1
Nup153
Epha4
Slc6a11
Fem1b
F2
Atrnl1
Rab18
Nudcd2
Grsf1
Zcchc17
Slc31a1
Sdr9c7
Kctd4
Lclat1
Jmy
Slc4a1ap
Plb1
Ogn
Tbx20
Ppef1
Rasa1
Tm9sf3
Exog
Mast2
Tm7sf3
[truncated: 1,244 more rows]

## Sheet: 3091-3p
TargetScan	miRDB	miRWalk	Candidate target genes
Btbd9	Arhgef4	Mab21l3	2700081O15Rik
Fbxl18	Nat8l	Rnf19a	Rab43
Ptprt	Arhgdia	Prok1	Kremen1
2700081O15Rik	2700081O15Rik	Samd8	Nhsl2
Rab43	Lrrc41	Dlgap1	Ndst1
Slc7a1	Slc9a9	Slc25a22	AU040320
Chtf8	Btf3l4	Kpna6	Gstz1
Plec	Rdh8	Smcp	Tppp
Pfkfb3	Btn2a2	Mme	Sorcs2
Zfp704	Ptprt	Ints6	Morc2a
Kremen1	Bsdc1	Ntn1	Pard3b
Gipc3	Sgcd	Cdk18	Kdm4b
Sh2b2	Chtf8	Psmc3ip	Ppp2r1b
Kcnq4	Zfp704	Prrx2	Pgbd5
Uevld	Cad	Sgpl1	Kcnq1
Nhsl2	Gm45915	St8sia4	Lhfpl4
Ndst1	Ppp1ca	Clpb	Axl
AU040320	Rab43	Tcf7	Cdc42bpb
Ttpal	Mark2	Slc30a1	Sema4g
5830462I19Rik	Irak1	Abl2	Epha8
Setd1b	Nek6	Dcx	Gm14137
Sirpa	Zer1	Dpm2	Hlcs
Gstz1	Sema4g	Epn2	Lamp5
Rdh8	Lhfpl2	Htt	Gtf3c1
Trim11	Endod1	Foxa2	N4bp1
Camk1d	Tlr5	Grap2	Irak1
Foxk1	E2f2	Ptp4a1	Smg6
Efhd2	Btbd9	Slc10a1	Tmcc1
Tppp	Ppp2r1b	Tbx6	Podxl
Chad	Chad	Tcf12	Npbwr1
Tcf24	Cntn2	Uck1	Tfe3
Sorcs2	Cnbp	Clcn6	Armc9
Anks1b	Spryd3	Elk3	Ube2o
Ppargc1b	Lamp5	Sec61a1	Arhgdia
Napg	Spns1	Actr10	Wdhd1
Tenm4	Lats1	Stard3	Vsx2
Morc2a	Anks1	Jph2	Pla2g2e
Fgf22	Gm14137	Mesd	Rd3
Pard3b	Mthfd1	Glrx2	Chd5
Anks1	Fam168a	Tomm20	Pank3
4930402H24Rik	Acadvl	Rap1b	Mtss1l
Gdf7	Rrbp1	Slc31a2	Fkbp15
Kdm4b	Ovol2	Dnajb4	Trip12
Cd300lb	Kcnd1	Col6a4	Lipt2
Hspg2	Zmym3	Dhx36	Parva
Ppp2r1b	Chd5	Pear1	Cpsf2
Nek10	Lhfpl4	Parpbp	Brpf1
Opa3	Tmem250-ps	Trps1	Tnk2
Ncs1	Rptor	Nol10	Shisa9
Bsn	Cd84	Cdhr3	Ppfia4
Grik3	Smpd3	Krtap5-5	Slc9a9
Arhgef4	AI661453	Kcnj10	Txlna
Shank2	Jam2	Selenot	Znfx1
Syt2	Eif4e1b	Xlr5a	Cntn2
Tmem201	Usp19	Dgki	Casp2
Pgbd5	Kcnq1	Map9	Cmtm6
Kcnq1	Tmem30b	Chn1	Cnst
Gm6710	Map3k12	Zfyve27	Scnn1g
Ccdc157	Tecrl	Bend4	Map2k7
Lhfpl4	Atp6v0a2	Cacul1	St6gal1
Cacna1e	Anks1b	Klf10	Zfp334
Clcn4-2	Rdh12	Txlng	Hspb7
Axl	Nlrp6	Usp15	Lrrc41
Cdc42bpb	Dpysl5	Phactr1	Cspg4
Gm14419	Orc3	Hrh1	Slc17a9
Gm14434	Prr3	Nek8	Luzp1
Gm4724	Epha8	Zfp704	Mnt
Gm11007	Map6	Galnt10	Trib3
Gm2007	Pcdh19	Elovl5	Rnf186
Sema4g	St3gal3	Kif2c	Lhfpl2
Ptch1	Prss33	Zswim6	Tada2b
Zfp651	Coch	Fntb	Ncoa1
Rnf165	Plin4	Actr2	Plekhm3
Epha8	Smg5	Cfap100	Ttc7
Gm14137	Zcchc4	Hepacam	Stx5a
Tusc5	Cptp	Exoc6b	Clcf1
Bahd1	Rnf186	Morc2b	Ksr2
Spn	Pgpep1	Tmem150b	Syt7
Trabd2b	Olfr288	Trim67	Cad
Hlcs	Alx4	Acpp	Slc25a27
Lamp5	Mef2d	Zfp318	Tmem214
Etv3	Tnk2	Amer3	Ephb3
Gtf3c1	Luzp1	Stum	Wfdc16
N4bp1	Slc6a9	Ptprj	Gna13
Ppp1r12b	Tbcel	Stxbp5	Rab4b
Olfr288	Shisa9	Epb41l5	Smg5
Sufu	Synpo2l	Aasdh	Mdk
Kif26b	Zfp334	Ankfn1	Slc16a13
2310067B10Rik	Ndst1	Septin11	Spns1
Afmid	Rab3b	Tdrd12	Plekhf1
Gm20708	Rrad	Celf2	Tbc1d24
Opcml	Rell2	Rock2	Idua
Erc1	Brpf1	Commd5	Trim62
Dpysl5	Agap3	Mettl21a	Cabin1
Ralgapa2	Atrn	Gper1	Tmem253
Wnt9b	Wfdc16	Tafa5	Acly
Pprc1	Ubxn10	Rapgef5	Prss33
Irak1	Cabin1	Lsamp	Epx
Grem1	Tmcc1	Lcor	C1qtnf6
Gm14305	Tab1	Clock	Zcchc24
Amer1	Klk4	Myt1l	Pomgnt1
Smg6	Kdm4b	Pfkfb2	Kcnj14
Tmcc1	AU040320	Serpinf2	Sgcd
Soga1	Cspg4	Tex9	Nat8l
Btf3l4	Trip12	Atp8a1	Exd2
Hs6st3	Ajm1	Ephb2	Jam2
Rab11fip4	Adap1	Pa2g4	1810043G02Rik
Btn2a2	Astl	Fmnl3	Rbpms
Podxl	Clcf1	Clcn7	Nr3c1
Kif3c	Tbl2	Pmm1	Gm12887
Zic1	Pla2g2e	Vamp4	Dchs1
Npbwr1	Pcx	Tlr5	Fat2
Ldb3	Hspb7	Grpel2	Gsc
Tfe3	Fat2	Chrna6	Tlr9
Homer2	Samd4b	Zbp1	Endod1
Hipk2	Mfap2	Ptprt	Klk4
Igfbp5	Inca1	Anapc11	Dda1
Bbs1	Bahd1	Arpc4	Zer1
Igf1r	Exd2	Fam177a	Irf1
Armc9	Itga3	Saal1	Rhcg
Ube2o	Cemip2	Pik3ap1	Dlk1
Dpp6	St6gal1	Rtp1	Ppp1r9b
Gtf2f1	Wdhd1	Acvr1c	Nlrp6
Arhgdia	Slc17a9	Gypc	Pacs1
Wdhd1	Opcml	Pramel30	Ace
Paqr7	Rgs19	Fam177a2	9430015G10Rik
Vsx2	Pdap1	Eda2r	Smpd3
Bmp10	Klk14	Pwwp2a	Fgf11
Usp31	Armc9	Pdss2	Grm2
Macf1	Mtss1l	Pfkfb3	B3galt1
Grin2b	Asic4	Dtna	Pygm
Pla2g2e	Vps37d	Unc5d	Ddx23
Rd3	Plxnc1	Tcaf1	Syt12
Mvb12b	Ormdl1	Fbxl14	Sharpin
Tacc1	C2cd5	Ptpa	Phf2
Chd5	Pfkfb3	Ubxn2a	Tecpr2
Fosb	Tlr9	Rgs9bp	Bsdc1
Prkaa2	Tenm4	1110051M20Rik	Ptprd
Pank3	Pacs1	Krt90	Zfyve19
E2f2	Socs3	Fads6	Mthfd1
Mtss1l	Grm2	Fa2h	Diras1
1700034I23Rik	Trarg1	Trat1	Rrad
BC035947	Plekhm3	Foxk1	Tecrl
Trim25	Slc30a2	Mprip	Ppp2r2c
Tvp23a	Ppp2r2c	Trp53inp2	Crebl2
Arl5b	Pex11g	Il2rb	Crtam
Gas7	Hrasls	Clic5	Pcx
Fkbp15	Cd320	Ggnbp2	Rdh12
Stard9	Gabra3	Osbpl9	Camkv
Arrb1	Ppcdc	Trpc5	Ldhc
Uvssa	Znfx1	Scn3b	Hrasls
Hivep3	Krtap5-5	Pcdh19	Ampd3
2610028H24Rik	Gtf3c1	Kctd17	Rptor
A430105I19Rik	Ly6e	Hif1a	Map3k12
Xirp1	Map2k7	Rab36	Rgs19
Trip12	Clcn4	Cnot2	Caly
Syne1	Sarm1	Arnt2	Eif4e1b
Synpo	Sh2b2	Atp7b	Smad7
Abl2	Tmem106a	Zfp46	Slc25a19
Wrb	Cnst	Cdk5r2	Myl12b
Zfr2	Dnm2	Gdf6	Stac3
Lipt2	Kalrn	Dkk3	Gm12888
Rrp7a	Fkbp15	Tef	Chrac1
Pgp	Mtmr3	Copg1	Spata13
Parva	Stom	Scn5a	Pdap1
4933427D14Rik	Cdc42bpb	Eapp	Supt16
Cpsf2	Tada2b	Dcaf12	Slc6a9
Pip5k1c	Syt12	Naa40	Pgm3
Mettl4	Pard3b	Ppp1r11	P2rx4
Mzf1	Cpsf2	Rdh1	Kmt2c
Hormad2	Tcf24	Mcur1	Uox
Nt5c1a	Syt2	Zbtb44	Astl
Mbtps1	Ube2o	Traf7	Tab1
Brpf1	Supt16	Mroh2a	Stom
Aak1	Txlna	Eloc	S1pr4
Pou2f2	Gm12887	Mcm6	Csrp1
Syne2	Rapgef1	Cdk9	Nfatc2
Slc52a2	Tfe3	Myoz3	Brpf3
Tnk2	Pdzd4	Kcnip2	Adar
Cacng4	Etv3	Commd3	Fer
Gm2a	Rab4b	Ccdc9	Ppp1ca
Ccl28	Pttg1ip	Ostm1	Asic4
Shisa9	Slc13a5	Rdh13	Nyap1
Mylip	Slc16a13	Gpr68	Vps37d
Scrt1	4930402H24Rik	Cnksr2	Lrrc8a
Cd84	Nhsl2	Anp32a	Spryd3
Tal2	Oprm1	1700014D04Rik	Slc30a2
Ppfia4	Adar	Usp44	Mfap2
Ube3a	Tecpr2	Ttc14	Mark1
Slmo1	Bdh2	Mlec	Whamm
Neurl1b	Vsx2	Zfyve9	Medag
Fam175b	Myl12b	Aadacl2fm1	Mtmr3
Flt3	Slc25a27	Cyb561a3	Uhrf2
Slc9a9	Angptl8	Ildr2	Plin4
Gm17174	P2rx4	Fam53c	Fam131b
Txlna	Cxcl12	Mei4	Bdh2
Znfx1	2610028H24Rik	Sacm1l	Mei1
Smarca4	Sharpin	Tom1l1	Ppcdc
Cntn2	Aak1	Sap130	Anks3
Spns3	Nfatc2	Slc36a4	Mef2d
Gpr39	P3h1	Ptprm	Pdzd4
Gm16485	Kat14	Tbcel	Nrbp1
Fstl3	Ado	Gramd2	Ppp1r10
Chrna2	Pank3	Ebag9	Alad
Casp2	Kremen1	Tdrkh	Plxnc1
Gpr88	Npbwr1	Pheta2	Slc25a10
Tie1	Ppp1r9b	Dnm2	Tmem106a
Kcng3	Uhrf2	Tmem185a	Plscr3
Lmod3	Fam131b	Arfgap3	Ormdl1
Fam129a	Smg6	6030458C11Rik	Pigc
Fat4	Nrbp1	Trip4	Dusp7
Lhx4	Ppp1r10	Apol8	Ly6e
Cmtm6	Tbc1d24	Mtmr4	Btbd9
Sh3pxd2b	Nyap1	Cdip1	Ptprt
Cnst	Ace	Fam241b	Chtf8
Xkr7	H6pd	Nrbp2	Pfkfb3
Tspyl4	Scarb2	Kcne2	Zfp704
Ddi2	Zfyve19	Lifr	Sh2b2
Scnn1g	Obscn	Tor1aip2	Rdh8
Pak4	Camkv	Elfn2	Foxk1
Slc6a17	Cep41	Gstt1	Chad
Map2k7	Ephb3	Wdr70	Tcf24
Dock3	Scnn1g	Reps2	Anks1b
Lphn1	Crebl2	Mpped1	Tenm4
St6gal1	Stn1	Slc4a1ap	Anks1
Npy4r	Ptprd	Zfyve1	4930402H24Rik
Sez6l	Medag	Ubl3	Grik3
Bahcc1	Axl	Tfr2	Arhgef4
Arfip2	Sorcs2	Scml4	Syt2
Urb2	Myt1l	Unc5b	Ccdc157
Alx4	Pygm	Afg1l	Bahd1
Ubxn10	Ddx23	Nupr1l	Etv3
D630044L22Rik	Slc6a17	Zfp202	Olfr288
Zfp334	Parva	Slc16a5	Opcml
Hspb7	Ppfia4	Lrp11	Dpysl5
Igfbp3	Csrp1	Ptger3	Btf3l4
Hpse2	Inf2	Crb3	Btn2a2
Lrrc41	Wnk2	Pbrm1	Igf1r
Tmem72	Chrac1	Rsrc2	E2f2
Prr14l	Gm15816	Gsap	Arrb1
Cspg4	Podxl	Oxsm	2610028H24Rik
Gm996	Gstz1	Dpy19l1	Rrp7a
Mllt6	Nr3c1	Pheta1	Hormad2
Slc17a9	Slc25a19	Arhgap1	Aak1
Luzp1	Irf1	Atp8b4	Slc52a2
Ubxn2b	Pigc	Sbno1	Cd84
Tubb1	Gm12888	Timm10b	Slc6a17
Gna11	45170	Frmd5	Arfip2
Scarb2	S1pr4	Zdhhc20	Alx4
Col27a1	Shisal1	Rab3c	Ubxn10
Coch	Mpped1	Rnase6	Scarb2
6430573F11Rik	Rrp7a	Ebf2	Coch
Tlr5	Dda1	Fam107a	Tlr5
Fgd2	Lipt2	Fbxo16	Lats1
Kcnc1	Ttc7	Vti1a	Kcnd1
D930048N14Rik	Ksr2	Kcne3	Adap1
Rab39	Arrb1	Caskin1	Klk14
Ttc30b	Syt7	Zfand6	Pias3
1810041L15Rik	Ldhc	Cep55	Synpo2l
Aoah	C1qtnf6	Olfr701	Cnbp
Esrp2	Tmem214	Kcnj9	Gabra3
Pvrl1	Brpf3	Uhmk1	Eri3
Mnt	Rbpms	Sbk1	Map6
Rpn1	Gna13	Kctd15	Atrn
Zfp618	Fer	Pfdn2	Pcdh19
Trib3	Dchs1	Tnfaip8	Tmem30b
Fam132b	9430015G10Rik	Tmem178b	Slc13a5
Lats1	Uox	Ubl5	Tbcel
Abr	N4bp1	Ube4a	Kif24
Rs1	Plscr3	Celf6	Osbp2
Cnr1	B3galt1	Rnf214	Nek6
Gltpd1	1810043G02Rik	Hdhd2	Rnft2
Rnf186	Mark1	Tmem44	H6pd
Gpkow	Nectin1	Asphd1	Rab3b
Syngap1	Mdk	Krt222	Pgpep1
Lhfpl2	Trim3	Ddhd2	AI661453
Atg9b	Kmt2c	Limk2	Acvrl1
Tada2b	Pgm3	Cenpo	Tbl2
Ncoa1	Gsc	Scyl1	Il17rd
Mrm1	Acvrl1	Vps37c	Rell2
Msi1	Prepl	Fbln5	Rapgef1
Ttc28	Tmem253	Fam168a	Ado
Lingo3	Pdk4	Flad1	Atp2b2
Plekhm3	Mei1	Klhl3	C2cd5
Cdh4	Morc2a	Nupl1	Socs3
Dctn5	Rabl6	Ebf1	Pttg1ip
Gldn	Lrtm2	Rapgef1	Smndc1
Nos1ap	Eri3	Thnsl1	Lrtm2
Ntsr1	Spata13	Gosr2	Prepl
Msrb3	Ifi208	Rassf2	Ddx21
Brat1	Slc25a10	Rhot1	Mark2
Rspo4	Foxk1	Rexo4	Ovol2
Zbtb20	Kif24	Rabgap1	Naa40
Syngr4	Stum	Dhdds	Fam168a
Cby1	Arfip2	Nt5c3b	Crb3
Kcnd1	Naa40	Stx16	Rabl6
Muc5b	Tmem185b	Zbtb4	Pdk4
Unc13a	Trim62	Btnl10	Vav2
Rgs8	Plxna3	Rnf43	Kctd17
Adap1	Pias3	Znrf1	Fmnl3
Jade2	Diras1	Il18bp	Sarm1
Klk14	Il17rd	Igsf23	Tmem185b
Slc46a3	Whamm	Fam222b	Plxna3
Ube3b	Casp2	Chtf8	Hpca
Col5a1	Camkk1	Cyria	St3gal3
Sorl1	Kcnj14	Colgalt1	Krtap5-5
A530016L24Rik	Slc52a2	Zbtb16	Cep41
Asb16	Ifi27l2a	Plagl1	Wnk2
Ago2	Stx5a	Vps53	Dnm2
Slc25a42	Idua	Pex12	Pex11g
Smc2	Kctd17	Cyp1b1	Oas1f
Ttc7	Dlk1	Pim1	Myt1l
Stx5a	Fmnl3	Rnf125	D16Ertd472e
Col15a1	Smndc1	Ppargc1b	Atp6v0a2
Lrrc15	Ccdc157	Cnr1	Itga3
Ovol1	Dusp7	Dpf1	Oprm1
Prmt6	Ampd3	Cd47	Orc3
Apba1	Trim68	Col14a1	Camkk1
Clcf1	Grik3	Fgf22	Mpped1
Pias3	Igf1r	Ing4	Cd320
Gm9821	Atp2b2	Cecr2	Plec
Fam107b	Epx	Arhgef38	Uevld
Ksr2	Crb3	Arhgef4	Setd1b
Pea15a	Trib3	Evi5l	Ppargc1b
Uprt	Phf2	Epb41l1	Fgf22
Synpo2l	Tppp	Spx	Shank2
Cnbp	Plekhf1	Zfp64	Gm14434
Chdh	Acly	Smim41	Gm4724
Casz1	Crtam	Arhgef18	Gm2007
Rabep2	Ddx21	Klhl33	Ptch1
Syt7	Mnt	Ino80e	Rnf165
Cad	D16Ertd472e	Msl3	Trabd2b
Slc25a27	Anks3	Cdcp3	Sufu
Nalcn	Cmtm6	Gm36210	Erc1
Ppp2r4	Smad7	Percc1	Kif3c
Gm12258	Alad	Lsmem2	Igfbp5
Ciita	Hormad2	Ccdc170	Grin2b
Tmem214	Rnft2	Kctd16	Tacc1
Ephb3	Stac3	Terf2	Prkaa2
Gabra3	Fgf11	Ubp1	1700034I23Rik
Arhgef37	Hpca	Srsf12	Arl5b
Znrf3	Susd6	Tbkbp1	Xirp1
Eri3	Pgbd5	Ets1	Abl2
Inpp5d	Rd3	Zdhhc3	Pip5k1c
Stat3	Ncoa1	Mtmr2	Mettl4
Clec16a	Hlcs	Prkar1a	Gm2a
Tpmt	Vav2	Stim1	Ccl28
Flnc	Pomgnt1	Gm14410	Neurl1b
Nsun4	Lrrc8a	LOC115486427	Fstl3
Vps13b	Caly	Inpp4a	Gpr88
Dusp3	Oas1f	Gm10130	Kcng3
Prob1	Zcchc24	Gstm1	Xkr7
Cep170b	Rhcg	Cpsf4	Dock3
Map3k6	Osbp2	Zic4	Kcnc1
Dhcr24		Git1	Rab39
Sipa1l3		Nfya	Zfp618
Rusc2		Pot1b	Cnr1
Cdh3		Cc2d2b	Syngap1
Ndnf		Mau2	Msi1
Cep85		Elk4	Cdh4
Syk		Foxo3	Gldn
Cenpb		Smim14	Zbtb20
Zfp322a		Zdhhc22	Ago2
Tom1l2		Lig4	Pea15a
Zc3h4		Nt5c2	Uprt
Pklr		Slc17a2	Ciita
Wfdc16		Gm12790	Znrf3
Sgpl1		Gm21885	Flnc
Gna13		Gm39566	Dusp3
Map6		Sema4d	Cep170b
Ssh1		Ugt1a8	Ndnf
Rnpepl1		Gm6482	Zfp322a
Atrn		Gm12569	Tom1l2
Rab4b		Gm2007	Pklr
Grap		Gm36864	Sgpl1
Baiap3		Gm33989	Rnpepl1
Onecut2		Gm5724	Grap
Tmed5		Gm45337	Prnd
Nxf3		Gm7970	Synb
Fam102a		Gm7980	Pde4dip
Prnd		Gm8005	Taf8
Gm28045		Gm17026	Gpalpp1
Pcdh19		Gm8127	Grb2
Rasd2		Gm8165	Atf7
Cmtm4		Gm8232	Crat
Smg5		Gm21977	Lif
Fbxw11		Gm7945	Fkbp10
6330403A02Rik		Gm8020	Tmem184b
Synb		Gm8138	Syn3
Tmem30b		Gm17124	Gfi1
Pdgfd		Dnajc7	Yy1
Magi3		Tmem208	Iqsec2
Mdk		Nubp2	Cdon
Slc16a13		Wtap	Tns1
Slc13a5		Akap7	Edaradd
Usp22		Strbp	Ptma
Cux2		Taf11	Gm20604
Spns1		Eml4	Mecp2
Snx29		Wasf1	Spib
Plekhg1		Kcng1	Clic5
Sdc1		Tmem144	Cacna1i
Pde4dip		S100pbp	Pwp1
Taf8		Gatad2b	Rims4
Sprn		Kmt5b	Napb
Ace3		Cc2d1a	Antxr1
Krt42		Elf4	Ankrd63
Gabrr1		Plekha1	Jph2
Bhlha15		Zscan18	Gsk3b
Gpalpp1		Lyzl4	Xpnpep3
Plekhf1		Trmt9b	Elf2
Tacr3		Ly6g6g	Bbs4
Scarf1		Gm16286	Tbkbp1
Axin1		Gm8068	Zfp276
Tbcel		Kcnc3	Map4
Kif24		Chrna1	Ppp1r16b
Rnase13		Ada	Kbtbd12
Gm10837		Adam10	Liph
Osbp2		Acan	Dcx
Tbc1d24		Agtr2	Aph1a
Mkl1		Alx4	Prrt2
Zfp831		Prdx3	Rasa3
Eif4h		Rhod	Pbx1
Grb2		Ass1	Cacng5
Atf7		Atp1b3	Phldb1
Tmem200b		Atp6v1b2	Sp7
Idua		Bach1	Magi1
Cd59a		Bcl6b	Kcnq3
Crat		Bcat1	Specc1
Trim62		Hrk	Lcor
Rps19		Bmpr1b	Pex11a
Cabin1		Bpgm	Cyp26b1
Tmem253		Btg2	Akap13
Pcbp3		C1qbp	Arhgef17
Lif		Ciita	Sox6
Fkbp10		Ddr1	Mtg1
Rassf7		Car8	Pou2af1
4933426M11Rik		Caml	Ildr2
Wipf3		Capza2	Ntn1
B4galt7		Ctnnb1	Qrfp
2410131K14Rik		Cav1	Kctd20
Usp30		Ccnd3	Osbpl6
Elmsan1		Ccne1	Rab6b
Lrrc8c		Scarb2	Cbfa2t3
Adamts6		Cd9	Wnt9a
Fam160a2		Cdk1	Grap2
Limk1		Cdh15	Traf7
Acly		Cdx2	Zfyve27
Psmd8		Psg16	Kif13b
Gad2		Cebpa	Rapgef3
Tmem184b		Cenpa	Kcnj10
Gskip		Chad	Tmcc2
Gpsm3		Chl1	Kcnh7
Fam78a		Socs3	Sh2d2a
Ntrk3		Coch	Ppp1r9a
Prss33		Col19a1	Cc2d1a
Syn3		Comt	Jade1
Gfi1		Crat	Maml1
Gm10399		Crmp1	Stxbp5l
Cdh5		Csf1	Itm2c
Hip1		Csf2rb2	Gatad2a
Clip2		Csk	Dtl
Yy1		Csnk2a1	Rap1gap2
Epx		Dctn1	Elk4
Tgfa		Defa31	Camsap1
Tmem63b		Defa3	Myom3
L3mbtl3		Dhh	Ppara
Trpv4		Mpp3	Eda
Kcnh1		Dmd	Nfib
C1qtnf6		Doc2b	Cenpo
Traf2		Reep5	Tfr2
Nfam1		Drg1	Arid3a
Nek6		Arid3a	Tmc3
Gm10644		Dtnb	Lrrc8b
Rnft2		Dvl3	1700066M21Rik
Sstr4		Mapre1	Col19a1
Zcchc24		Eef2k	Nfic
Iqsec2		Eif4e	Foxp1
Cdon		Elf3	Slc5a3
Efcc1		Ell	Xpr1
Gpr137		Mark2	Tbc1d14
Myrf		Eng	Parvb
Ncoa2		Stx2	B3gntl1
Tmem127		Etv6	Nvl
Zfp11		Ezh1	Cux1
Ccdc88b		F10	Lima1
F5		Ptk2	Nol10
Cdc26		Fancc	Sall4
Prox1		Fbn1	Kbtbd11
Tns1		Flt4	Xlr5a
Hoxb4		Fosl2	Ndel1
Edaradd		Fxn	Ablim1
Arhgef26		Fzd7	Wnt7b
H6pd		Gabra3	Irgq
Ptma		B4galnt2	Rassf8
Abcg8		Gja8	Rhov
Pomgnt1		Gjb1	Crhr2
Snn		Glul	Ak2
Kcnj14		Glud1	Gigyf1
Fam53b		Cmklr1	Ube2i
Gm20604		Grin2a	Snph
8430419L09Rik		Grin2b	Glcci1
Sgcd		Hand1	Hic2
Spsb3		Has3	Btg2
Nat8l		Tfb2m	Scn5a
Mecp2		Hnf4a	Gosr2
Nacc1		Hoxd8	Kcnc3
Spib		Hspa4	Pogk
Exd2		Hus1	2900026A02Rik
Gabrg3		Ifit2	Arhgap31
Ccdc166		Il13	Cept1
Jam2		Il15ra	Abl1
Rab3b		Il1b	Rab3c
Pax2		Il2ra	Pcif1
Ano6		Inhba	Brwd3
Klhl29		Inpp5b	Cdc42ep4
Crkl		Irf9	Kcnb2
Lrrc16b		Itga6	Wscd2
Slc22a3		Kcnb1	Nf1
Mrgpre		Kcnc1	Shc2
Ptcd3		Kcnd1	Ly6g5b
Wbp2		Kcnk1	Pear1
Foxj1		Khk	Art2b
Apobec3		Kif3c	Vipr1
Plxna1		Klc2	Sptb
Lmtk2		Klkb1	Nubp2
Tnrc6b		Lamc2	Mcm5
Clic5		Lbp	Map3k9
Cacna1i		Lhx5	Itpripl1
Slc9a7		Lif	Cd93
Ksr1		Sh2b3	Apbb1
Polr1a		Ly6f	Pi4k2a
Camk2a		Tm4sf1	Olfr920
B930041F14Rik		Ascl2	Ensa
C77080		Mcm5	Rnase6
Plekho2		Mfge8	Tmem104
1810043G02Rik		Mfng	Fam53c
BC106179		Sypl2	Rffl
Dock5		Cxcl9	Pnma1
Pwp1		Mitf	Ino80d
Artn		Mmp13	Cebpa
Sgsh		Mmp14	2610044O15Rik8
Lgi1		Mov10	Cpne3
Plekhh1		Mpp1	Flt1
Rims4		Msi1	Arhgap39
Tmem63c		Mtf1	Scube1
Napb		Mmut	Xlr5b
Pde1b		Nab2	Xlr5c
Antxr1		Nbl1	Hspa1l
Men1		Nfe2l1	Dctn1
St8sia2		Nfib	Slc24a2
Ankrd63		Nfic	A530064D06Rik
Lef1		Npr3	Dcakd
Igbp1b		Ntrk2	Nr6a1
Msx3		Nxph2	Sec24c
Trim66		Pah	Il2rb
Jph2		Pax5	Frmd7
F2rl3		Etv4	Bcl2
Rbpms		Pfkl	Git1
Gsk3b		Pip5k1c	Ankrd22
Fam101b		Pip4k2a	Zfp106
Arih2		Pitpna	Fbxo46
Trim2		Plxna3	Klf12
Serpina3c		Ppm1a	Pirt
Klhdc7a		Prkar2a	Zbtb46
Slc39a9		Dnajc3	Stat1
Taf2		Ptma	Slc25a44
Kctd2		Ptp4a3	Lrrc49
Xpnpep3		Ptpn14	Grhl2
Pgpep1		Rab1a	Cd33
Apln		Rab11b	Elovl6
D430041D05Rik		Rab23	Pofut1
Nr3c1		Rab24	Tef
Gm6484		Rad51ap1	Rasal2
Gm12887		Rasa3	Fam126b
Fam109a		Rasgrf2	Tmem178b
Prx		Rbbp4	Prkar2a
Elf2		Rcn1	Tub
Anks6		Rfx1	Tmem38a
Tnpo2		Rfx2	Zcchc14
Sit1		Rgs4	Klhl3
Slamf6		Scd2	Tmem178
Dchs1		Ccl22	Camkk2
Bbs4		Map2k4	Cd4
Abhd2		Mapk10	Kirrel
Sirt1		Scg5	Zfp36
Otud3		St3gal2	Arid3b
Runx3		Slc12a2	Nrbp2
Tbkbp1		Slc4a3	Slamf7
Cry2		Smarcc1	Samd14
Mroh6		Sstr1	Slc9a8
Fat2		Snap23	Mfsd12
Wisp2		Soat1	Nav1
Obfc1		Serpina1b	Ttll12
Zfp276		Serpina3m	Gpr137c
Adam12		Stat1	Nisch
Zfp93		Syt2	Fbxl20
Gpr179		Tacr1	Oas1g
Casp9		Tacr2	Naa60
Eme2		Acat2	Sbk1
Tnfrsf1b		Tex261	Prok1
Nipal3		Tfam	Slc41a2
Foxn3		Tgfb2	Wipi2
9130011E15Rik		Thbd	Hp1bp3
AI661453		Thrb	Zdhhc3
Ccdc85c		Tnfaip1	Dlec1
Bcl7c		Tnfrsf8	Ell
Mroh3		Top1	Tspear
Pou4f1		Top3a	Dgkd
Myt1		Tpm2	Tln2
Cd34		Tpo	Fkbp5
E330009J07Rik		Trh	Tdrkh
Crtc1		Tspyl1	Il12b
Ppp1r3b		Ube2l3	Sypl2
Hif1an		Usf1	Wbp1l
Prkce		Vav2	Cdkn2aipnl
Vkorc1l1		Wnt7b	Gramd4
Map4		Yy1	Dync1li2
Ick		Zfp92	Tuft1
Zfp366		Abcb7	Gfra1
Rhog		Abl1	Tspan7
Ngfr		Acvrl1	Vti1a
Gsc		Adam19	Igf2
Gan		Adamts1	Fkbp9
Ces2e		Adcy1	Furin
Acvrl1		Adcy9	Fam222b
Tlr9		Adcyap1	Mdga1
Cecr6		Alcam	Nfat5
Ppp1r16b		Alox5	0610030E20Rik
Prdm11		Ap3s2	Trub2
Pex5		Arhgap5	Mtf1
9030617O03Rik		Atf2	Rab35
Chrm1		Atp2b2	Gbp7
Casc5		Atrn	Cmklr1
Kbtbd12		Bckdk	Rgs1
Liph		Bcl2	Tnfrsf26
Endod1		Camk4	Xpot
Ptpn2		Capns1	Ar
Klk4		Cask	Kcnk5
Tbl2		Runx1t1	Tlx1
Dda1		Cbfa2t2	Tpm2
Dcx		Cbfa2t3	Grk1
Zer1		Ccnd2	Rnf169
Sec14l1		Ccnt1	Mtfp1
Il17rd		Cct6a	Fhdc1
Aph1a		Ctla4	Ino80e
Surf6		Cd24a	Prkar2b
Gabrq		Cd2ap	Avpi1
Lipn		Cd7	Acap3
Icmt		Cdh4	Tctn3
Rell2		Cish	Asb6
Tmem2		Cxcr2	Aldh1a3
Btaf1		Ccr9	Agap1
Plcxd3		Cnih1	Tex261
Igsf3		Coq7	Fam110a
Irf1		Cox6a2	Hus1
Supt6		Igf2bp1	Sertm1
B3galt5		Creb1	Caml
Pax8		Crhr2	Inhba
Fcho1		Dpysl2	Rab1b
Gltscr1		Csnk2a2	Mtpap
Prrt2		Ctsc	Gm14410
Myh10		Cxadr	Gm14295
Arsb		Slc6a3	Gpr35
Rhcg		Dgcr6	Zfp362
Dlk1		Dgcr2	Pla2g2f
Sfrp2		Trdmt1	Cox15
Rasa3		Drd2	Smarcc1
Pbx1		Eda	Gfod1
Dlx2		S1pr3	Fosl2
Cacng5		Edil3	Cd47
Rapgef1		Eif4ebp2	Fancc
Shank1		Emp1	Ddhd2
3110062M04Rik		Emx2	Exoc6b
Ppp1r9b		Ephb4	Lynx1
Nlrp6		Ext2	Rock2
Osgin1		Eya3	Kcne1l
4933430I17Rik		F7	Paip2b
Traf3ip1		Fcer1g	Rnf44
Kif21b		Fgr	Tfb2m
Phldb1		Vegfd	Evi5l
Sp7		Fkbp5	Bysl
Slc25a34		Fkbp10	Med13l
Magi1		Flt1	Fnbp1
Wbscr28		Nr6a1	Camk2g
Egr2		Gdap2	Mpv17l
Kcnq3		Gpd1	Arnt2
Mxd4		Gfi1	Dscam
Gpt2		Gfra1	Cish
Fam83g		Gpr83	Znrf1
Specc1		Gm2a	Clcn6
Khsrp		Gnb5	Adarb1
Pcnt		Gng7	Cdh23
Tmem8c		Ednra	B4galt5
Pacs1		Lpar1	Pdgfrb
Trim46		Gpr37	Ubp1
Gm6625		Gpr50	Chst11
Ifna12		Grin2c	Gm4631
Lcor		Magi1	Cd99l2
Ace		H13	Phc3
Pex11a		Hc	Gm14308
Tmem143		Foxf1	Strbp
Cyp26b1		H2ax	Chrna1
Akap13		Hoxa6	Slc29a3
Haao		Hoxd1	Sh2b3
Zmiz1		Hp1bp3	Mroh2a
Emid1		Hpca	Eps15
Isg20l2		Hspa1b	Trim7
Cdv3		Htr5b	B3gat1
9430015G10Rik		Ids	Relt
Lmx1b		Ifnar2	Otud5
Zbtb43		Igf1r	Cds2
Arhgef17		Igf2	Lpar1
Hmga1-rs1		Igfbp5	Pex26
Ado		Cd74	AI182371
Fam84b		Ikbkb	Ctnnd1
Sox6		Il10	Tmem86a
Mtg1		Il18rap	Kirrel3
Best3		Itsn1	Rbfox1
Cyp2b19		Jup	Wdr82
Pou2af1		Kcna7	Ccdc134
Gm7461		Kcnab1	Slc1a4
Mthfr		Lama4	Cdk20
Znf512b		Laptm5	Slc38a3
Inhbb		Lats1	Tcf20
Atf6		Lgals3	Fndc8
Atp2b2		Lipg	Diablo
Ildr2		Lmnb2	Ccdc50
Ldoc1l		Psmb8	Flad1
Apbb2		Cd93	Myo1d
Ntn1		Ly6d	Scn3b
Ciao1		Mxd1	Dvl3
Eltd1		Mafg	Kcnj12
Qrfp		Mdm1	Pkig
C2cd5		Mecp2	Xrcc3
Kctd20		Meis1	Ermap
Osbpl6		Melk	Pdpk1
Gucy2e		Mgat1	Tfam
Pacsin1		Naip2	Gpd1
Bap1		Ndn	Epg5
Slc26a9		Nek2	Arfgef2
Kcna1		Neu1	Scyl1
E030002O03Rik		Nf1	Ccdc82
Coro1c		Nf2	Ogfod1
Plxdc2		Nfia	Trim14
Cyb5r1		Nkx3-1	Syngr3
Slc29a2		Pnoc	Gstm1
Cd59b		Oprk1	Hapln2
Rab6b		Oprl1	Hcn4
Cbfa2t3		Pcdh10	Ung
Ago1		Pcsk6	Zfp764
F2r		Cdk16	Trim67
Wnt9a		Pdpk1	Gins3
Slc12a6		Pea15a	Vash2
Grap2		Per2	Lin28a
Nid1		Per3	Defb12
Traf7		Pex11a	Prrc2c
Zzef1		Piga	Mlec
Zfyve27		Pkdrej	Rnaseh2a
Micall1		Pkig	Nbl1
Kif13b		Pla2g2d	Hpcal4
Smpd3		Pla2g5	Dnajc30
Rapgef3		Plk1	Slc12a2
Kcnj10		Plp1	Peli3
U2af2		Pou2af1	Clmn
Fgf11		Pou2f1	Mfge8
Lars2		Prep	Wnk1
Tmcc2		Prkar2b	Ddr1
Grm2		Eif2ak2	Ptp4a3
Rab44		Ptpn11	Zfp773
Srm		Ptpn18	Hnf4a
Prokr2		Rbl2	Zfp879
Ski		Pitpnm2	Gnpda1
Zfp319		Rfc1	Stac2
Kcnh7		Rfx3	Stard4
Glg1		Rfxank	Pex5l
Gm17509		Xpr1	Sec14l2
B3galt1		Rnf7	Them7
Galnt6		Trim10	Rgma
Wdr54		Rpa2	Gsg1l
Rnf216		Sub1	Zfp866
Sh2d2a		Dhrs3	Prss30
Pygm		Uimc1	5730409E04Rik
Ctnna3		Scn8a	Atf2
Ap1m2		Scnn1a	Fzd3
Ppp1r9a		Sct	Haus6
Lrfn4		Six3	Zyg11b
Nuf2		Six4	Ncoa5
Sema3f		Slc7a5	Nfia
1110002E22Rik		Eftud2	Lemd2
Csrp2bp		Sox13	Actr1a
Prrc2b		Serpinb9c	Osbpl3
Herc2		Serpinb8	Ephb2
Cc2d1a		Stau1	Lmf2
Zfyve21		Bhlhe40	Il1rn
Ush1g		Stxbp2	Hs6st1
Ddx23		Surf4	Grin2a
Sdc3		Syngr3	Rdh1
Jade1		Tbx4	Lsm11
Maml1		Tcap	Gga1
Ltbp2		Tfeb	Top3a
Mapt		Tia1	Ap2b1
Gnb2		Timm17b	Gmps
Syt12		Atp6v0a2	Epha5
Stxbp5l		Traf5	Vps4a
Itm2c		Plscr1	Peg12
Gatad2a		Trp53	Hip1r
Zc3hc1		Tshr	Tnfaip1
Syt3		Tuft1	Ccl22
Dtl		Tulp3	Stau1
Scamp5		Zrsr1	Ralgps2
Rap1gap2		Ube2i	Kcne3
Hmga1		Uba3	Atp2b4
Dnaaf3		Unc119	Tmtc1
Elk4		Ung	Rnf43
Fut4		Vdac2	Dnajc3
Camsap1		Vipr1	Bbx
Arid5b		Baz1b	Tha1
Jak3		Wnt8b	Limk2
Gpatch2		Xirp1	Lbp
Prune2		Xlr3c	Fbxo16
Sharpin		Map3k19	Ccser2
Nhlrc2		Zfp106	Frs2
Myom3		Zfp36	Enpp6
Ppara		Zfr	Draxin
Atg13		Car14	Adcy1
Socs3		Klf6	H2-Q4
Eda		Dlg2	Zfp385c
Nfib		Pigq	Glul
Armc5		Grem2	Zbtb42
Cltc		Hs2st1	Adipor2
Il22ra1		Lynx1	Ldlrad1
Cenpo		Oas1g	Nrip2
Nr1h2		Tenm4	Hspa12b
Lztr1		Pacsin2	Dgcr2
Traf3ip2		Papss1	Ercc4
Larp1		Pde10a	Fbrsl1
Med1		Grk1	Galnt16
Atad2b		Rngtt	Itga11
Nptx1		Sgcg	Cdc42se1
Phf2		Tll2	Tpcn1
Pttg1ip		Cop1	Akna
Cdc27		Dapp1	Thnsl1
Rab19		Gnpda1	Icosl
Gria1		Map3k2	Elfn2
Tecpr2		Map3k3	Foxo3
Wdr83os		Mapk14	Sectm1b
Dzank1		Orc4	Psd3
Smndc1		Ncdn	Myocd
Cacng2		Slc27a4	Fbxo28
Tfap2b		Slc7a11	Ikbkg
Vamp2		Sh2d1b1	Cyb5d1
Gm9754		Pnck	Strada
Rbm33		Islr	Tbc1d32
Tfr2		Pla2g2f	Mul1
Spata2l		Etv3	Apc
Morc4		Fkbp9	Htr5b
Arid3a		Anxa6	Cntfr
Sh2d7		Ar	Txndc5
Tmc3		Cd4	Ebf4
Lrrc8b		Cd84	Tctn1
Lrtm2		Cpt1a	Ntrk2
Htr5a		Fcer2a	Ncam1
Mia3		Gfpt1	Cit
C130074G19Rik		Cdca3	Ptges
1700066M21Rik		Hmmr	Serpina3m
Bsdc1		Hspa1l	Scml4
Col19a1		Itga3	Gpr176
Kifc3		Kitl	Pxt1
Rtcb		Nodal	Cask
Kcnq2		Oprd1	Cers3
Dnaja4		Pafah1b1	9930111J21Rik1
Fyco1		Pax6	Gdf6
Lgals12		Pklr	Asb1
Prepl		Pnp	P2rx7
Gpr165		Ppp1cc	Nsmf
Pcdh1		Pvalb	Vezt
Leprel2		Ryk	Pitpna
Nfic		Sptb	Hdhd2
Foxp1		Tnf	Ubtf
Add1		Ugt1a2	Nr2c2ap
Slc5a3		Itgb1bp2	Dusp13
Lrrc20		Syn3	Klhl33
Wdfy2		Pdk4	Wwp2
Bmp8a		Tbl2	Gypc
Xpr1		Peg12	Lrp4
Tmem132d		Ate1	Zkscan7
Ptprd		Barx2	Bmf
Emc10		Galnt1	Gjc3
Tbc1d14		Plcb4	Fzd7
Zfyve19		Rasal1	Oxct1
Igf2r		Tcf20	Itpk1
Mthfd1		Ror2	Cdnf
Zfp616		Ermap	Csnk2a1
Gprin1		Abcf2	Slc25a37
Cd300ld		Ndrg2	Senp1
Tal1		Cabp5	Tmem150b
Dusp8		Hdgfl3	Fam160b2
Parvb		Timm8a1	Rfxank
B3gntl1		Heyl	Rassf2
Ddx21		Fbxw5	Gnao1
Nvl		Zbtb18	Rhbdd2
Astn2		Adat1	Nova2
Abca2		Cbx8	Mapre1
Diras1		Schip1	Tmem44
Gng12		Abce1	Akr1d1
Cap1		Sufu	Tex9
Armcx3		Zeb2	Apex2
Ankrd54		Nox4	Hif1a
Ankrd13b		Ercc4	Plekhm1
Zcchc2		Ero1a	Kat7
Slc43a2		Icosl	Gm9112
Cux1		Rgs1	Pcyox1
Aff3		Plpp2	Cdx2
Epb4.1l1		Hs6st1	Gpr37
Dennd1a		Orc3	Tmx2
Zscan21		Aip	Col14a1
1300002K09Rik		Il27ra	Pphln1
Elavl3		Zscan12	Adam19
Fzd1		Pdcd7	Mau2
Plxna2		Mpp2	Dkk3
Neurod2		Preb	Tbc1d2b
Rbfox3		Tmod2	2810459M11Rik
Crlf2		Nup50	Tcap
Cplx1		Ninj2	Il2ra
Ankrd11		Scarb1	Flt4
Lima1		Slc35b1	Ppp2r5b
Nol10		Dnajc5	Ergic2
Stac		Itgb3	Tbc1d5
Dlx4		Vamp8	Mmab
Lrrc75b		Sdcbp	Tnik
Sall4		Usp2	Clstn2
Asb7		Banp	Tomm5
Fbxo10		Rab33b	Nacc2
Kbtbd11		Bysl	Dcun1d3
Palm		Actr1a	Slc25a26
Purb		Sart1	Ammecr1l
Xlr5a		Gria3	Slc22a23
Ndel1		Ccs	Slc25a1
Tcf7l1		Ak2	Peli2
Rrad		Oaz3	Arpc4
B4galnt3		Nphp1	Synj2bp
Mlc1		Cdkl2	Larp4b
Dagla		Atp6v0a1	Mmp14
Kcna2		Tcirg1	Tollip
Hes3		Hmgn2	Dbndd2
Tspan14		Myadm	Oaz3
Sema4b		Rab11a	Nlgn1
Pnpla1		Slc5a3	Dram1
Kcnj11		Slc7a10	Scarb1
Dgkg		Gucy1b1	Zscan20
St5		Igfbpl1	Syt14
Klk13		Wbp4	Alg12
Tmem235		Stx8	Slc4a1ap
Syn1		Gsdme	Usp15
AI118078		Cadm1	Pacsin2
Brd3		Egr3	Csk
Tubgcp6		Npff	Dhrs3
Tecrl		Arc	Dynll1
Ablim1		Tyk2	Chfr
Mark2		Pias3	Pnpla8
Ppp2r2c		Nfat5	Ap3s2
Map3k13		Sh2b2	Sh3glb1
BC017158		Crlf1	Brip1
Pip4k2b		Slc1a4	Atp6v1b2
4933411G11Rik		Ccn4	Pon3
Gpc6		Fut2	Ednra
Rassf4		Paxip1	Stx6
Plxnb1		Trim3	Ptpn11
Prrt1		Camkk1	Rcan3
Cenpm		Cd86	Aagab
Aldoa		Vcan	Slc38a1
Wnt7b		Ppp2ca	Vps53
Golga1		Arl6ip1	Thrb
Mmgt1		Cd320	Kcnt1
9930111J21Rik2		Sfmbt1	Jmy
Crebl2		Sh3glb1	Lsamp
Irgq		Rcan1	Celf2
Oas2		Olfr157	S1pr3
Fpgt		Slc2a8	Cxcl9
Gif		Bace2	Has3
Samd12		Plek	Glrx3
Fmo5		Ptbp2	Banp
Nckap1l		Tdp2	Pkib
Prkcz		Ddx21	Ms4a6c
Szt2		Extl1	Carhsp1
Rassf8		Mpp5	Rnf157
Rhov		Il17rb	Slc2a8
Cxx1b		Napb	Acat1
Ovol2		Tspan7	Ccnd2
Ankfy1		Tbc1d1	Pcsk9
Crhr2		Pkp1	Srl
Kcnj5		Plcb1	Gm21885
Nwd1		Dynll1	Ier3
Ak2		Ankrd49	Camk4
Celsr1		Arid3b	Sae1
Atxn1l		Rbck1	Tcf4
Pla2r1		Rbms2	P2rx3
Crtam		B4galt6	Lyplal1
Atp6v0c		Serinc1	Msantd1
Slc25a35		Clip1	Drd2
Katnal1		Kcnip3	Stk35
Naa40		Acss2	Pdxk
Gigyf1		Ivd	Rbbp6
Mybph		Gsk3b	Ufm1
Ppard		B4galt5	Etv6
Ube2i		Rbm14	Dcun1d1
Snph		Suclg1	Defb42
Glcci1		Art2b	Vmn1r58
Slc6a6		Habp4	Serinc1
Nhlh1		Lpar2	Ralgapb
Prkcb		Hhip	Lrrc71
Tmem221		Arhgap31	Paqr9
Fam168a		Gmeb1	Igsf23
Cybb		Nsmf	Trdmt1
Zbtb21		Ccl28	Bckdk
Hic2		Cldn9	Zfp747
Crb3		Lmbr1	Mapk10
Tmub1		Rbms1	Tor1b
Rbm47		Sap30bp	Uhmk1
Clic4		Glra1	Dnajc28
Scube3		Slco1b2	Snapc5
Otog		Zfp276	Ldhd
Serf2		Tob2	Timp4
Ttc21a		Brd4	Emp1
Slc7a13		Lenep	Nf2
Fgf3		C1d	Zfp169
Btg2		B4galt3	Psmc3ip
Htr1a		Angptl4	Tnfsf18
Rbpj		Zc3h8	1600014C10Rik
Scn5a		Tk2	Mfng
Foxd2		Tyms	Dnajb2
Nkap		Evc	Mllt3
Gosr2		Cd33	Zfp14
Kcnc3		Lancl1	Rbfox2
Shc3		Sh2d2a	Ube4a
Pogk		Jmy	Cd209b
Rsc1a1		Acp1	4931428F04Rik
Ets2		Cdon	Otub1
Dnm1		Rgr	Kdm2a
4933402D24Rik		Clec5a	Phospho2
2900026A02Rik		Prokr1	Taok1
Pcx		Nelfb	Commd6
Cyp4f40		Hyou1	Rrp36
Fbxo27		Pdcd1lg2	Maml2
Rdh12		Ube2j2	Mxd1
Arl6ip5		Srrm3	Eapp
Efnb2		Stx6	Exoc8
Cdc42bpa		Chst11	Ift57
Clrn3		Fzd3	Ypel2
Rabl6		Rnase4	Nudcd3
Ror1		Pex5l	Agtr2
C2cd4c		Kcne1l	Preb
Nsd1		Edf1	Ugt2b35
Atp9b		Usp14	Dcaf12
Arhgap31		Kcnk5	Sgcg
Vmac		Chrnd	Limd2
Cept1		Nek6	Bcl6b
Scmh1		Nrip2	Lpcat3
Nfrkb		Cldn15	Aip
Kifc2		Tub	Aptx
Adam11		Trp53inp1	Asb10
Abl1		Foxj2	Habp4
Mfap4		Tlx1	Traf5
Acsf2		Fxyd7	Ppp1cc
Rab3c		Taf8	Gatad2b
Camkv		Impg1	Nek2
Klhl30		Aqp9	Usp3
Mob3c		Hapln2	Mapk8
Qsox1		B4galt1	Mrs2
Gpr26		Eral1	Zfyve9
Pcif1		Gpr35	Trmt44
Slc35f6		Ess2	Sec63
Brwd3		Ptges	Rnf146
Tbr1		Stk32b	Nt5c2
Gucd1		Itm2c	Caln1
Cdc42ep4		Abhd8	Txnl4a
Magi2		Gpr88	Lztfl1
Oas1a		Irx6	Dtnb
Kdm6b		Sirt2	Fbxl22
Bean1		Ddr2	Lrrc10
Rbmx		Scube1	Mdm4
Pdk4		Tsc1	Dnajc25
Asic2		Rcan3	Nfx1
Dnmt3a		Pex19	Kcnj9
Kcnb2		Prnd	F13a1
Ldhc		Asb1	I830077J02Rik
Wscd2		Eefsec	Mme
Gpr146		Pcdh15	Tyms
Gm156		Pln	Btrc
Fads2		Glrx3	Slc44a1
Hrasls		Pgpep1	Erich5
Nmnat2		Ube2v1	Fuom
Ampd3		Diablo	Arv1
Nf1		Rhoj	Shq1
9530068E07Rik		Ubap1	Apol6
Tubgcp3		Eif4e2	Oprd1
Shc2		Rpf2	Pigk
Ttc22		Stard5	Melk
Ly6g5b		Npc2	App
Zfp672		Akirin1	Sugt1
Lrrc32		Elf2	Fbxw5
Fgf4		Rab3b	Hs2st1
Jmjd6		Ube2v2	Zfp937
Pear1		Slc29a3	Bcat1
Polr2k		Wdr31	Prr16
Bcl7a		Pcm1	Prmt3
Arf2		Ndel1	Myo5c
Art2b		Clns1a	Amigo1
Dnal1		Tnfrsf22	Klhdc8a
Mmp24		Nfx1	Mpv17l2
Utp14b		Tollip	Chchd5
Mob3a		Pank1	1810013L24Rik
Creb5		Trp53rkb	Cdc14b
Mro		Ralgps2	Ephb4
Tanc2		Rtl8a	Nrg1
Traf3		Dele1	Tmem167
Rtbdn		Oxct1	Lancl1
Prrxl1		Mfn1	Aasdhppt
Vipr1		Ankrd22	Mrps25
4933402N03Rik		Zfp593	Zfr
Tgoln1		Snx5	Nme6
Rptor		Zfpl1	Serbp1
Slc5a9		Qdpr	Nags
Klhl34		Kif24	Tceal8
Sptb		Tmem79	Otc
Fam168b		Tnfrsf23	Zwint
Col8a2		Sost	Ercc8
Map3k12		Scd3	Stx8
4833424O15Rik		Col26a1	Adat1
4930571K23Rik		Grpel1	C1d
Kcnn1		Synj2bp	Zmym1
6330408A02Rik		Natd1	Npc2
Spock2		Txnl4a	Prep
Zbtb7a		Mrpl17	F10
Nubp2		Mrps7	Tgfb2
Mcm5		Tmem167	Timm17b
Reep6		Eif3f	Mettl21a
Clstn1		Dnajc30	Usp14
Map3k9		Prxl2c	Clns1a
Rab40b		Atp6v1f	Rhod
Itpripl1		Nip7	Gm2026
Cd93		Chchd5	Snap47
Apbb1		Ogfod3	Pcm1
Pi4k2a		Pithd1	Rgr
Olfr920		Commd4	Ppp1r11
Tubgcp4		1110059G10Rik	Kdelr1
6030445D17Rik		Msmo1	Ppip5k2
Ensa		Camk2n1	Ubl5
BC003331		Tm4sf20	Ociad1
Pcnx		1810009A15Rik	Eif4e
Rnase6		Rmdn1	Prr3
Med15		Mplkip	Stn1
Plxna4		Atp6v1c1	Trim3
Tbc1d2		Blzf1	Stum
Rgs19		Chmp4c	Susd6
Mrvi1		Prelid3b
Tmem104		Ccdc82
Fam53c		Alkbh7
Ranbp10		Cyb5b
Tmie		Tnfaip8l1
Rffl		Mrps25
Edn3		Zmat2
Fam163b		Asrgl1
Pkd2l1		Eid1
Caly		Tceanc2
Ccdc97		Zwint
Zw10		Gdpd1
Adh6-ps1		Exosc1
Fasn		Pigk
C230062I16Rik		Tsen15
Copz1		Spryd7
Pnma1		Oser1
Acvr1b		Tceal8
Ino80d		Spesp1
Lancl3		Map1lc3a
Il12rb1		Rnf220
Angel1		Cfap97
G3bp1		Hacd4
Lix1l		Cntnap2
Cebpa		Prkrip1
Vav2		Rbm22
Crlf3		Chmp3
Catsper2		Fuca2
2610044O15Rik8		Serbp1
BC018242		Carhsp1
Cpne3		Pcyox1
Elmo2		Wwp2
Prss35		Baiap2l1
Flt1		Aagab
Arhgap39		Trim59
Pcnxl3		Rbm8a
Dlg5		Luc7l
Ttc9c		Kctd20
Cyth1		Cisd2
Slurp1		Actr6
Gpr116		Ccdc43
Nudt16l1		Rpl11
Stard8		Ly6m
Klhl23		Ssr1
Strn4		D16Ertd472e
Scube1		Bfar
Acox1		Mastl
Cacna1b		Nrarp
Popdc2		Tspan31
Stx1b		Lsm1
Plekhg5		Med31
Lrrk1		Cwc27
Kctd17		Rffl
Naa15		Rps20
Dcaf8		Ankrd33b
Rdh11		Mtpap
Cblb		C1qtnf4
Fam198a		Pnpla8
Gdnf		Ergic2
Zswim4		Frmd8
Gm9804		Nvl
Inpp5k		Gpalpp1
Arhgap35		Dhx40
Chn2		Mfap1a
G6pc3		Slc39a8
Slit1		Mgat4c
Syne3		Lrrc18
Xlr5b		Slc25a26
Xlr5c		Tctn3
Gja5		4930524B15Rik
Hspa1l		Ube2r2
Exoc4		Aasdhppt
Dctn1		Dnaaf4
Celsr3		Slc25a37
2023-03-02		2010106E10Rik
Htr4		Slc48a1
Cmah		Brix1
Sgsm2		Rgs10
Notch2		Enoph1
Slc24a2		Cfap410
Zfp709		Saraf
1700052N19Rik		Rbm18
Kif3b		Ufm1
Adra2a		Tmem86a
Eif4e1b		Mtfp1
Pard6b		Mak16
Twist1		Sugt1
Slc12a7		Nacc2
Ppp1r13b		Grhl2
A530064D06Rik		Srsf6
Lrp6		Zwilch
Tshz2		Tmem178
Als2cl		Rnf146
Lrrc56		Dcakd
Ddx51		Entr1
Dcakd		Upf3b
Nr6a1		Ino80
Rrp1b		Arl13b
Shpk		Wls
Sec24c		Bcas2
Tnfaip2		Urm1
Fhl5		H2al2a
Il2rb		Mcrip2
Cxx1a		Agpat4
Fam109b		Zmym1
Frmd7		Mul1
Bcl2		0610030E20Rik
Krtap5-3		Ankrd13d
Rnf20		Mob1b
Zglp1		Zfp579
Smad7		Mphosph6
Man1a2		Syf2
Git1		Dbndd2
Tapt1		Ppp1r27
Trpv3		Rreb1
Nkx1-2		Arv1
Zfp467		Pygo2
Vps18		Chmp2b
Efr3b		Pink1
Lrp1		Sectm1b
Psen2		Thap7
Aatf		Tnik
Ankrd22		Isca1
Doc2a		Fuom
Muc19		Pex11g
Zfp106		Lzic
Gm5423		Rhebl1
Pgap3		Cd209b
Zfyve26		C1qtnf2
Vdr		Gtpbp4
Fndc7		Btbd9
Zfp109		Nup35
Rtf1		Ndufaf5
Abcc6		Avpi1
Fbxo46		Lnpk
Fam120c		Mtfmt
Fmnl3		Khnyn
Spidr		Dctn2
B430203G13Rik		Ipmk
Klf12		Rnaseh2a
Clec2l		Fam174c
POU2F1		Fyttd1
Ctsf		Ttc39b
Pirt		Rnf157
Slc25a19		Prpf4
Fignl2		Cd209g
Srgap3		Cd2bp2
Myl12b		Calml3
Chst8		Polr3b
Sarm1		Draxin
Kat6a		Rprd1b
Cygb		Pnma1
Tbx3		Lca5
Dpf3		Btf3l4
Map6d1		Cpm
Zbtb46		Prdm16
9830107B12Rik		Gpr137c
Lrig2		Kdsr
Ankdd1a		Ldhd
Stat1		P2ry12
Trpm3		Slco6d1
Slc25a44		Psd3
Nkd2		Ccdc105
Lrrc49		Phf6
Gm11444		Selenoi
Fnip2		4933405L10Rik
Faxc		Arhgap19
Phxr4		4933421I07Rik
Ucp3		Rassf8
Svop		Cpne3
AA474408		Kctd6
Pde11a		Grap
Grhl2		Ms4a7
Cd33		0610010F05Rik
Elovl6		Dram1
Sh2d4b		Tns1
Zdhhc18		Ap2b1
Cabp7		1300017J02Rik
Pofut1		Tha1
Vgll4		Coq2
Gpr3		Cd300lg
Cd6		Dus4l
Fam206a		Apol6
Tef		Rbpms2
Rasal2		Prr23a3
1700019D03Rik		Smg9
Spata18		Btbd17
Mylk2		Cnpy3
Mrps26		Ddx42
Col5a2		Igsf5
Uck2		Zbed3
Kcnab2		Amer2
Cyp2u1		Pygo1
Stac3		Slc37a3
Kdr		Zbtb46
Rnf141		Strada
Plcd3		Fbxl20
Sephs1		Tbc1d5
Smyd1		1600014C10Rik
Cdyl2		2200002D01Rik
Megf6		Lsm11
Zfp945		Vps9d1
Fam126b		Dusp3
Ptges2		Ttc4
Ache		Sgo1
Tti2		Prcp
Dusp28		Dzip1l
Tmem178b		Pip4p2
Tmem229b		Zfp655
Csmd2		Pus10
Prkar2a		Hspa12b
Cep85l		Ccdc12
Tub		Adipor1
Nfix		Zfp618
Tmem38a		Setd5
Fiz1		Cldn34c1
Sftpd		Fut11
Mfrp		Cenpv
Zcchc14		1700034I23Rik
Klhl3		Phospho2
Col23a1		1700066M21Rik
1110057K04Rik		Ms4a6c
Gm4980		Fbrsl1
Tmem178		Micu2
Camkk2		Mfsd12
Tenm1		Ankrd45
Gtf3c2		Ppih
Glyctk		Ift57
Rtl1		Arsg
Sv2c		Nphp3
Rgl3		Pex26
Lrch3		Pacsin3
Foxh1		Them7
Cd4		Gga2
Smad9		Sash3
Isoc1		F13a1
BC068281		Dock8
Kirrel		Unkl
Lpp		P2ry13
Ctnnbip1		Arpc5l
Zfp36		Elp3
Arid3b		Cep97
Entpd5		Stimate
Nptxr		Spatc1
Fam217b		Xrcc3
Bcl9l		Sema3d
Gm12888		Gcc1
Nrbp2		Lrriq3
Csf3r		Snx11
Slamf7		Samd4
Mkl2		Lrrc71
Fank1		Gorasp1
Fmo1		Elovl7
Myo18a		Lratd1
Samd14		Trim14
Sp1		Naa60
Slc9a8		Rrp7a
Nod2		Tmem269
Glis2		Rnf121
Cplx2		Etnk1
Zfp599		Spdya
Mfsd12		Arhgap12
Impdh1		Phpt1
Gabarapl2		Akap13
Nav1		Dusp9
Megf8		Tmem14a
Chrac1		Klf17
Fkrp		4930402H24Rik
Ttll12		Smurf1
Spata13		Hormad2
Nefh		Arl5b
Gpr137c		Vmp1
Nisch		Samd7
AA415398		Ap3m2
Parp12		Erp44
Fem1a		Rab1b
Npepl1		Zfp773
Ifih1		Lhpp
Golga7b		Slamf9
Gid4		Knl1
Pdap1		Clasp2
Cdh24		Slc52a2
Supt16		Dnajc18
Fbxl20		Spcs3
Sorbs2		Arfrp1
Slc9a1		Trdn
Oas1g		Slc10a7
Rbpjl		Cluap1
Naa60		Ppfia3
Hvcn1		Klhdc10
Col12a1		Dtl
Tmem185b		Cyb5r3
Sbk1		B3gat1
Slc6a9		Lypd5
Mlkl		Denn2b
Tmf1		2610028H24Rik
Rrp9		Ptgr2
Prok1		Wdr82
Pnma3		Irak4
Slc41a2		Mllt3
Map2k6		Pramel13
Wipi2		Zfp955a
Pgm3		Mmab
Vopp1		Ermn
Hp1bp3		Cdkn2aipnl
P2rx4		Hook1
Zdhhc3		Tmem50b
Tmem132a		Sf3b2
Zmiz2		Acap2
Kcng4		Lsm6
Dlec1		Clip4
Ell		Gins3
Tspear		Trmt44
Dgkd		Fndc8
Gse1		9130019O22Rik
Ptgis		Rcan2
Efna3		Klrb1b
Tmem184a		Nfkbiz
Fam19a3		Rai14
Foxred2		Igsf6
Tln2		Slc16a3
Tln1		Hcar2
Ptgdr2		Tlnrd1
Fkbp5		Castor2
Rhof		Cemip
Gm4794		Vmn1r58
Rimkla		Il1rn
Zfp316		Dscam
Slfn4		Myog
Smad3		Msr1
Tdrkh		Fstl3
Mgat5b		Gigyf1
Ccr1		Cenpq
Il12b		Rab3d
Sema5a		Smarcd2
Zfp607		Tnk1
Plxna3		Nedd4l
Sypl2		Cep41
Prss12		Tbx19
Hpca		Sucnr1
Car7		Klrk1
Ppm1f		Snurf
Krt33b		Lztfl1
Insl3		Loxl2
Midn		Mpv17l
Rgp1		Peli2
Olfml2a		Dcun1d1
Nle1		Fgd6
6330416G13Rik		Nup62
Wbp1l		Nrep
Rai1		Aldh1a3
Cdkn2aipnl		Entpd7
Pcyt1b		Rbfox2
Alk		Clmn
1600002K03Rik		Cdk20
Krt34		Pag1
Leng1		Pi15
Acer1		1700102P08Rik
Mcmdc2		Elac1
Znrf2		Antxr1
Trmt61a		Slc13a3
Ccdc116		Tirap
Gramd4		Asb10
St3gal3		B3galt6
Dhdh		Gjc3
Dync1li2		Muc4
Tuft1		Pofut1
Gfra1		Smc1b
Fibcd1		Timp4
Krtap5-5		Baalc
Snx21		Zfp941
Igfbp4		Primpol
Sohlh2		Zfp738
Vwa5b1		Hecw2
Tspan7		Kdm2a
Sdk1		Usp7
Sephs2		Cyp4x1
Vti1a		Slc13a5
Cep41		9930012K11Rik
Neurod4		Amigo1
Zfyve20		2610008E11Rik
Zfp39		Ypel2
Slc37a1		Ado
Igf2		Iqsec2
Otx1		Dusp13
Gm53		Gm11541
Tspyl2		Asap3
Fkbp9		Cdh12
Cabp2		Dab2
Mlst8		Kbtbd8
Wdr11		Xkr7
Tor4a		Olfr288
Furin		Olfr543
Fam222b		Defa23
2310047M10Rik		Tgfbrap1
Mdga1		Dync1li2
Emp2		Mrs2
Slc45a4		Inip
Nfat5		Syna
Tm4sf4		5730409E04Rik
Stk4		Samd3
Tnfsf10		Zscan26
0610030E20Rik		Maml2
Trub2		Snx13
Rnf150		Rap1gap2
Sgta		Rasef
Gm14326		Gpr139
Pnpo		Adamts15
Kif1b		Larp4
Mtf1		Shc2
Kmt2c		Cep170b
Agpat2		Pdp2
Dusp16		Rabl6
Dcaf7		Zfp607a
Auh		Adarb1
Pde6g		Gm14325
Egfem1		Ddx49
Gpatch3		Zfp667
Uox		Rc3h1
Astl		Tpd52
Cidec		Dffa
Srcrb4d		Gm6040
Med20		Depdc5
Nfkbib		Aptx
Bspry		Sox6
Ap2a2		Ankrd12
Acin1		Nr2c2ap
Fem1b		Ensa
Padi2		Pknox2
Rab35		Nova2
Gbp7		Usf3
Cmklr1		Sec14l3
Hydin		Sec23ip
Rgs1		Rdh8
Tnfrsf26		Commd6
Gprasp2		Rnf166
Myo5b		Zfp597
Tab1		2510002D24Rik
Ms4a15		Slc22a23
Foxi1		Klrg2
Fev		Cln6
Pim3		Calr4
Xpot		Gm266
Lmtk3		Phactr2
Smoc1		Pip4p1
Fhl3		Gm94
Ar		Gmps
Hoxb13		Fhdc1
Tac4		Cnga4
Kcnk5		Syndig1l
Wnk2		Klhl21
Carm1		Cntn5
Fam129b		Washc4
Setd1a		Dcp1b
Snx32		Tbc1d32
Tlx1		Tmem104
Gsc2		Gfod1
Tpm2		Nutm2
Add3		Shisa3
Grk1		Pate2
Zkscan17		Alg10b
Adrbk2		Tatdn2
Pik3r2		Kcnk6
Mamstr		Klhl32
Rnf169		Rfx7
Tle3		Lrrc8b
Iqsec1		Zyg11b
Snx30		I830077J02Rik
Ubr4		Gm5820
Dnali1		Kcnk9
Cd300lf		Armc2
Ngp		Mrgprx2
Mtfp1		Foxr2
Cst10		Tmem92
Smarcd3		Zc3h12b
Fhdc1		Defb42
Suv39h1		Golm1
Ino80e		Agap1
Dnm2		Cgn
Rgs14		Btla
Prkar2b		Sgk3
Harbi1		Lipt1
Avpi1		Rabgap1l
Lamp3		Stk35
Tulp4		Slco3a1
Lonrf2		Zfp953
Acap3		Fn3k
Tctn3		Cdc42se1
Tax1bp3		P2rx7
Evx2		Kctd21
Asb6		Pkib
Stoml3		Kcnj15
Samd10		Plpbp
Gpr61		Tom1l2
4931440F15Rik		Ddhd1
Fam173b		Camk2g
2023-09-08		Tctn1
Zfp568		Dok6
Timp2		Aifm2
1700049G17Rik		Gal3st2c
Wasf2		Wdr37
Aldh1a3		Smco3
Hrh3		Edem3
Agap1		Oprm1
Fam134c		Urad
Arid1b		Sco1
Tex261		Aak1
Fam110a		Setd1b
Osbpl10		Uevld
Hus1		BC051019
Sertm1		Trim71
Caml		Wsb1
Inhba		Dcun1d2
Psd2		Nusap1
Rab1b		Map6
Cyp2d22		Cacna1i
Xpo4		Zfx
Xrn1		Zfp180
Mtpap		Akna
Bcorl1		Fam83b
Gm14391		Clint1
Gabpb2		Prss38
Spdef		Bahd1
Gm14410		Cyb5d1
Gm14295		Zfp952
Ncoa3		Dph3
Adig		Mon1b
Stom		Spink11
Fgfr3		Nrp2
Ccdc103		Gimap8
Cbx6		Ints14
Pnpla3		Urgcp
Mef2b		Grk4
S1pr4		Zzz3
Gpr35		Uhrf1bp1
Srebf1		Foxk2
5730596B20Rik		Zfp429
Rnf182		Zfp780b
Cs		Kcnt2
Zfp362		Xpot
Mcf2l		Ltn1
Fmod		Esf1
Pla2g2f		Grik3
Slc30a3		Zfp362
Fam124b		Rhoh
Krt7		Ankrd26
Csrp1		Arhgef17
Gtf2a1		Arhgap36
Gm5464		Mtr
Triobp		Lonrf1
Mrc2		Npat
Prrg2		Mdga1
Cox15		Otud4
Gm14322		Pacs2
Gm14418		Atp8b2
Ears2		Flnc
Cmtm3		Uprt
Ank3		Hcn4
Smarcc1		Dpy19l4
Gm20489		L1td1
Wnt4		B3glct
Uroc1		Prr16
Gfod1		Slf2
Prkag1		Lhfpl3
Nfatc2		Slc44a5
Plch2		Ccdc142
Fermt1		Ldlrad1
Spred3		Prrc2c
Dab2ip		Myo5c
Scx		Mphosph9
Chka		Neto2
Krt35		Dgkh
Brpf3		Chd2
Fosl2		Shank2
Cd47		Palld
Dlg4		1810013L24Rik
Fancc		Dip2a
Ddhd2		Galnt16
Rap2a		Ino80d
Rnf40		Furin
Zfp282		Brwd3
Ckap4		Xlr3b
Dnase1l2		Neurl1b
Phka1		Fam43b
Kcns1		Slurp2
Rab21		Jcad
Calu		Ankrd63
Hsdl1		Sh3d19
Vangl2		Pphln1
Serpina1f		Gbp7
Adar		Tns3
Mief1		Ttll9
Exoc6b		Spata31d1c
Lzts1		Liph
Nos1		Slc12a8
Ralgps1		Rere
Pgrmc2		Arfgef2
Afap1		Zbtb34
Eya2		Myom3
Tada2a		Zfp992
Suco		Krtap1-3
Mrps11		Trabd2b
Tmem52		Ogfod1
Erlin2		Ccnyl1
Mafk		Purg
Ss18		Kcnb2
Cxcr5		Atxn7l3
Pex11g		Gm13277
Pdyn		Gm14308
Lynx1		Tomm5
Rock2		Dnajc28
Lingo1		Smim24
Vash1		Msl2
Necab3		Zbtb42
Kcne1l		Mkrn2os
Specc1l		Akap5
Gm13251		Zfp267
Gnpat		Pabpc4l
Adh4		Gsg1l
Fer		Tmem233
Atf6b		Gm14434
Oas1f		Prrt2
Cbx4		Ablim1
Impa2		Rdx
Phf21b		Pramel51
Mybpc3		Cntn4
Bnip3l		Apold1
Ahcyl2		Slc24a2
Pydc4		Gprc5c
Gatsl2		Ebf4
Pvrl4		H2bc24
2410141K09Rik		Xlr3a
Lhx6		Kctd9
Brsk1		Cd151
Mstn		Xlr5b
Gm1818		Arhgef10l
Xylt2		Nemp1
Fam207a		Gatad2a
Snx27		Xkr5
Aco1		Phf8
Aen		Gnao1
Atxn7l3b		Cd247
Paip2b		Itga9
Tmem151b		Lima1
Rnf44		A530064D06Rik
Gapvd1		Slc16a10
Ngf		Stxbp5l
Mepce		9930111J21Rik1
Cflar		Cdc14b
Tfb2m		Cd200r3
Evi5l		Epb41
H2-T24		Catsper4
Rho		Jade1
Tenm3		Best2
Fam196b		Rfesd
Mcc		Nxpe3
Npcd		2810006K23Rik
Pms2		Klf14
Ppp1ca		Slc39a14
Hhatl		Cntfr
Idh3b		Lsp1
Gnai2		Nr4a2
Ubap2		Rbm43
Prr5l		Alg12
Slc46a2		Zfp937
Bysl		Dmrtc1c2
Sec31b		Dmrtc1c1
Fam189a1		Kctd1
Med13l		Mindy4
4921522P10Rik		Gm20604
Fnbp1		Pogk
Camk2g		H2-Q4
Cldn18		2810459M11Rik
Mpv17l		Tgtp2
6720489N17Rik		Kcnt1
6430548M08Rik		Slc25a44
Barhl1		Cdin1
Arnt2		Atg4c
Tas2r143		C5ar2
Agpat1		Fchsd2
Dscam		Gfm2
Asic4		Lrrc49
Slc22a8		Slc11a2
Sqstm1		Pdgfrb
Bcam		Ephb6
Cish		Rdh7
Ighmbp2		Slc25a2
Znrf1		Dip2b
Slc38a2		Pfas
Clcn6		Ppp1r16b
2310014L17Rik		Ociad1
Adarb1		Pde1c
Cdh23		Eps15
B4galt5		Serpinb10
Myt1l		Il1rapl1
Hoxc5		Optc
Dmbx1		St3gal3
D16Ertd472e		Phactr4
Sptlc2		Ceacam12
Rprm		Pgbd1
Gprc5b		Zc3h12c
Pdgfrb		Zfp931
Rgs13		Lratd2
Ubp1		Mapre2
Chst11		Hif3a
Elavl1		Lrrc51
Lurap1		Hcrtr1
Gm4631		Lcorl
Cd99l2		Macc1
Zfp410		Cfap58
Mypn		Pcgf2
Ankrd52		Cdc42ep4
Ankrd23		Nlgn1
Sidt2		Rpap2
Lmo7		Mideas
Toe1		Tasl
Efcab8		Plec
Phc3		Fam102b
Gm14308		Prepl
Tmem194		Dcun1d3
Strbp		Smim1
2023-03-04		Msl3l2
Arl4c		Zfp605
Chrna1		Smad5
Alpk3		Cers3
Pydc3		Ccser1
Lepre1		Ptpro
Ocel1		Slc66a2
Pald1		Tent4b
Slc31a1		Rnf165
Snx22		Sec22c
Tyro3		Amigo2
Ptpru		Acnat1
Spaca6		Zfp169
Arhgap4		Tsr2
Mtmr1		Zfp512b
2023-09-03		Ccdc157
Slc29a3		Rnf14
Map2		Sh3pxd2a
Fam155a		Map3k20
Zfp395		Nsun6
Cep170		Trim45
Nyap1		Phc3
Map2k5		Dcaf17
Sh2b3		Cfap74
Mroh2a		Gcnt4
Arhgap32		4931428F04Rik
Eps15		Hnrnpf
Pigv		Slc38a1
Mthfsl		Rnf145
Trim7		Depp1
Ubr3		Dynlt1a
Gm7120		Tbc1d31
Man1b1		Asxl3
Ndor1		Defa17
B3gat1		Zfp764
Hoxd11		Nrg2
Gjb2		Atp2b4
1700028P14Rik		Ankrd10
Spata3		Sec24c
Tgm4		Wwtr1
Bdkrb2		Arhgap39
Ccdc89		Sugp2
Dyrk1b		Ccdc125
Tmem240		Ttc23
Spsb1		Sarm1
Relt		Cdadc1
Otud5		Tsku
Lamc1		Ipcef1
Pex16		Luc7l2
Cds2		Kirrel
Capn1		Rbms3
Aadacl3		Rbm41
Klhdc4		Arid5a
Clp1		Lrtm2
Lpar1		Thpo
Ctdsp1		Gm9112
Endov		Ubr2
Dbnl		Gm6760
2010002M12Rik		Zfp971
Ifnar1		Zfp966
Pex26		Zfp516
AI182371		Defa30
Chaf1a		Zkscan7
Ctnnd1		Esp6
Serpina11		Gm2026
2310011J03Rik		Zfp970
Spint1		Esp34
Mknk2		Esp31
2023-09-01		Slc2a6
Tmem86a		Fam149b
Kirrel3		Fnbp1
Vps37d		Wbp1l
Rbfox1		Nsd2
Ldlrap1		Rpgr
Vps13d		Wnk1
Wdr82		Frmd7
Cldn19		Adamtsl3
Ccdc134		Kirrel3
Tchp		Lins1
Tnfrsf19		Kat7
6030419C18Rik		Nploc4
Slc1a4		Cbarp
Cdk20		Srsf7
Slc38a3		Tpbgl
Dag1		Epg5
Rad9a		Dcdc2b
Ptplb		Foxp1
Btbd11		Nrxn3
Ascc2		Bcar1
Rhbdf2		Me1
Tcf20		Slc38a3
L3mbtl1		Kat5
Fndc8		Cacng5
Ube2u		Cd99l2
Slit3		Camkk2
Hira		Serpina3i
Krba1		Cldn34d
Hspa13		Zfp648
Herpud1		H60c
Trim30b		Yipf2
Tmod3		Abhd4
Diablo		Map4
Ccdc50		Golm2
Bbc3		Ano1
Gm4841		Susd6
Hist2h2bb		AI182371
Paqr4		Celf1
Tmc8		Slc6a15
Snx20		Nt5c3
Gm16515		Slc30a6
Ttl		Serpina1a
Flad1		Cars
Myo1d		Cdh23
Scn3b		Smc5
Dvl3		Fam214b
Ogfod2		Serinc2
Kcnj12		Pdlim2
Pwp2		Tdrd3
Pkig		Tmem184b
Serf1		Cbll1
Tmem119		Zfp850
Sgpp2		Gm4724
Ccdc177		AI837181
[truncated: 2,179 more rows]
